# Supplementary material for: (Z)-3-Benzyl-2-[(2-phenyl­cyclo­hex-2-en­yl)imino]-1,3-thia­zolidin-4-one
Source: Acta Crystallogr Sect E Struct Rep Online. 2012 Jul 28;68(Pt 8):o2563–4. doi: 10.1107/S1600536812033211 (PMC3415005; doi:10.1107/S1600536812033211)
Supplement: Supplementary file 1 [file e-68-o2563-sup1.cif]

##############################################################################
#                                                                            #
# This CIF contains the data in a paper accepted for publication in          #
# Acta Crystallographica Section E. It conforms to the requirements of       #
# Notes for Authors for Acta Crystallographica Section E, and has been       #
# peer reviewed under the auspices of the IUCr Commission on Journals.       #
#                                                                            #
# Full details of the Crystallographic Information File format               #
# are given in the paper "The Crystallographic Information File (CIF):       #
# a New Standard Archive File for Crystallography" by S. R. Hall, F. H.      #
# Allen and I. D. Brown [Acta Cryst. (1991), A47, 655-685].                  #
#                                                                            #
# The current version of the core CIF dictionary is obtainable from          #
# ftp://ftp.iucr.org/pub/cif_core.dic.                                       #
#                                                                            #
# Software is freely available for graphical display of the structure(s)     #
# in this CIF. For information consult the CIF software page                 #
# http://www.iucr.org/resources/cif/software.                                #
#                                                                            #
# This file may be used for bona fide research purposes within the           #
# scientific community so long as proper attribution is given to the journal # 
# article from which it was obtained.                                        #
#                                                                            #
##############################################################################
data_global
_audit_creation_method     'form.cif (version 2.0)'
_journal_data_validation_number     ?
_journal_date_recd_electronic     2012-07-19
_journal_date_accepted     2012-07-23
_journal_name_full     'Acta Crystallographica, Section E'
_journal_year     2012
_journal_volume     68
_journal_issue      8
_journal_page_first     o2563
_journal_page_last     o2564
_journal_paper_category     QO
_journal_paper_doi     10.1107/S1600536812033211
_journal_coeditor_code     IS5168
_publ_contact_author_name     'Prof. Fun, Hoong-Kun'
_publ_contact_author_address
;
      X-ray Crystallography Unit
      School of Physics
      Universiti Sains Malaysia
      11800 USM, Penang
      MALAYSIA
;
_publ_contact_author_email     'hkfun@usm.my'
_publ_contact_author_fax     '604 6579150'
_publ_contact_author_phone     '604 6533652'
_publ_section_title
;
(<i>Z</i>)-3-Benzyl-2-[(2-phenylcyclohex-2-enyl)imino]-1,3-thiazolidin-4-one
;
loop_
    _publ_author_name
    _publ_author_footnote
    _publ_author_address
    'Chin Wei Ooi' ?
;
X-ray Crystallography Unit
School of Physics
Universiti Sains Malaysia
11800 USM, Penang
Malaysia
;
    'Fun, Hoong-Kun'
;
Thomson Reuters ResearcherID: A-3561-2009.
;
;
X-ray Crystallography Unit
School of Physics
Universiti Sains Malaysia
11800 USM, Penang
Malaysia
;
    'Ching Kheng Quah'
;
Thomson Reuters ResearcherID: A-5525-2009.
;
;
X-ray Crystallography Unit
School of Physics
Universiti Sains Malaysia
11800 USM, Penang
Malaysia
;
    'Murugan Sathishkumar' ?
;
Department of Organic Chemistry
School of Chemistry
Madurai Kamaraj University
Madurai 625 021
Tamil Nadu
India
;
    'Alagusundaram Ponnuswamy' ?
;
Department of Organic Chemistry
School of Chemistry
Madurai Kamaraj University
Madurai 625 021
Tamil Nadu
India
;
data_I
_audit_creation_method     SHELXL-97
_chemical_name_systematic
;
(<i>Z</i>)-3-Benzyl-2-[(2-phenylcyclohex-2-enyl)imino]-1,3-thiazolidin-4-one
;
_chemical_name_common     ?
_chemical_formula_moiety     'C22 H22 N2 O S'
_chemical_formula_sum     'C22 H22 N2 O S'
_chemical_formula_iupac     'C22 H22 N2 O S'
_chemical_formula_weight     362.48
_chemical_melting_point     ?
_symmetry_cell_setting     monoclinic
_symmetry_space_group_name_H-M     'P 21/c'
_symmetry_space_group_name_Hall     '-P 2ybc'
loop_
    _symmetry_equiv_pos_as_xyz
    'x, y, z'
    '-x, y+1/2, -z+1/2'
    '-x, -y, -z'
    'x, -y-1/2, z-1/2'
_cell_length_a     12.8400(2)
_cell_length_b     8.92610(10)
_cell_length_c     17.9634(3)
_cell_angle_alpha     90.00
_cell_angle_beta     118.4760(10)
_cell_angle_gamma     90.00
_cell_volume     1809.72(5)
_cell_formula_units_Z     4
_cell_measurement_reflns_used     6720
_cell_measurement_theta_min     2.62
_cell_measurement_theta_max     32.73
_cell_measurement_temperature     100.0(10)
_exptl_crystal_description     'block'
_exptl_crystal_colour     'colourless'
_exptl_crystal_size_max     0.39
_exptl_crystal_size_mid     0.32
_exptl_crystal_size_min     0.21
_exptl_crystal_density_diffrn     1.330
_exptl_crystal_density_meas     ?
_exptl_crystal_density_method     'not measured'
_exptl_crystal_F_000     768
_exptl_absorpt_coefficient_mu     0.192
_exptl_absorpt_correction_type     multi-scan
_exptl_absorpt_process_details     '(<i>SADABS</i>; Bruker, 2009)'
_exptl_absorpt_correction_T_min     0.9291
_exptl_absorpt_correction_T_max     0.9602
_exptl_special_details
;
The crystal was placed in the cold stream of an Oxford Cryosystems Cobra
open-flow nitrogen cryostat (Cosier & Glazer, 1986) operating at 100 (1) K.
;
_diffrn_ambient_temperature     100.0(10)
_diffrn_radiation_type     MoK\a
_diffrn_radiation_wavelength     0.71073
_diffrn_radiation_source     'fine-focus sealed tube'
_diffrn_radiation_monochromator     graphite
_diffrn_measurement_device_type
;
Bruker SMART APEXII CCD area-detector
;
_diffrn_measurement_method     '\f and \w scans'
_diffrn_detector_area_resol_mean     ?
_diffrn_reflns_number     22263
_diffrn_reflns_av_R_equivalents     0.0337
_diffrn_reflns_av_sigmaI/netI     0.0414
_diffrn_reflns_theta_min     2.34
_diffrn_reflns_theta_max     32.80
_diffrn_reflns_theta_full     32.80
_diffrn_measured_fraction_theta_max     0.992
_diffrn_measured_fraction_theta_full     0.992
_diffrn_reflns_limit_h_min     -19
_diffrn_reflns_limit_h_max     19
_diffrn_reflns_limit_k_min     -11
_diffrn_reflns_limit_k_max     13
_diffrn_reflns_limit_l_min     -25
_diffrn_reflns_limit_l_max     27
_diffrn_standards_number     0
_diffrn_standards_interval_count     .
_diffrn_standards_interval_time     .
_diffrn_standards_decay_%     ?
_refine_special_details
;
Refinement of <i>F</i>^2^ against ALL reflections. The weighted <i>R</i>-factor
<i>wR</i> and goodness of fit <i>S</i> are based on <i>F</i>^2^, conventional
<i>R</i>-factors <i>R</i> are based on <i>F</i>, with <i>F</i> set to zero for
negative <i>F</i>^2^. The threshold expression of <i>F</i>^2^ >
\s(<i>F</i>^2^) is used only for calculating <i>R</i>-factors(gt) <i>etc</i>.
and is not relevant to the choice of reflections for refinement.
<i>R</i>-factors based on <i>F</i>^2^ are statistically about twice as large
as those based on <i>F</i>, and <i>R</i>- factors based on ALL data will be
even larger.
;
_reflns_number_total     6670
_reflns_number_gt     4979
_reflns_threshold_expression     I>2\s(I)
_refine_ls_structure_factor_coef     Fsqd
_refine_ls_matrix_type     full
_refine_ls_R_factor_all     0.0682
_refine_ls_R_factor_gt     0.0452
_refine_ls_wR_factor_gt     0.1027
_refine_ls_wR_factor_ref     0.1151
_refine_ls_goodness_of_fit_ref     1.030
_refine_ls_restrained_S_all     1.030
_refine_ls_number_reflns     6670
_refine_ls_number_parameters     235
_refine_ls_number_restraints     0
_refine_ls_hydrogen_treatment     constr
_refine_ls_weighting_scheme     calc
_refine_ls_weighting_details
         'calc w=1/[\s^2^(Fo^2^)+(0.0474P)^2^+0.6514P] where P=(Fo^2^+2Fc^2^)/3'
_atom_sites_solution_hydrogens     geom
_atom_sites_solution_primary     direct
_atom_sites_solution_secondary     difmap
_refine_ls_shift/su_max     0.000
_refine_ls_shift/su_mean     0.000
_refine_diff_density_max     0.446
_refine_diff_density_min     -0.292
_refine_ls_extinction_method     none
_refine_ls_extinction_coef     ?
loop_
    _atom_type_symbol
    _atom_type_description
    _atom_type_scat_dispersion_real
    _atom_type_scat_dispersion_imag
    _atom_type_scat_source
    'C' 'C' 0.0033 0.0016
                         'International Tables Vol C Tables 4.2.6.8 and 6.1.1.4'
    'H' 'H' 0.0000 0.0000
                         'International Tables Vol C Tables 4.2.6.8 and 6.1.1.4'
    'N' 'N' 0.0061 0.0033
                         'International Tables Vol C Tables 4.2.6.8 and 6.1.1.4'
    'O' 'O' 0.0106 0.0060
                         'International Tables Vol C Tables 4.2.6.8 and 6.1.1.4'
    'S' 'S' 0.1246 0.1234
                         'International Tables Vol C Tables 4.2.6.8 and 6.1.1.4'
_computing_data_collection     'APEX2 (Bruker, 2009)'
_computing_cell_refinement     'SAINT (Bruker, 2009)'
_computing_data_reduction     'SAINT (Bruker, 2009)'
_computing_structure_solution     'SHELXTL (Sheldrick, 2008)'
_computing_structure_refinement     'SHELXTL (Sheldrick, 2008)'
_computing_molecular_graphics     'SHELXTL (Sheldrick, 2008)'
_computing_publication_material
;
SHELXTL (Sheldrick, 2008) and PLATON (Spek, 2009)
;
loop_
    _atom_site_type_symbol
    _atom_site_label
    _atom_site_fract_x
    _atom_site_fract_y
    _atom_site_fract_z
    _atom_site_U_iso_or_equiv
    _atom_site_adp_type
    _atom_site_calc_flag
    _atom_site_refinement_flags
    _atom_site_occupancy
    _atom_site_symmetry_multiplicity
    _atom_site_disorder_assembly
    _atom_site_disorder_group
    S S1 0.36793(3) 0.30018(4) 0.40002(2) 0.02412(8) Uani d . 1 1 . .
    O O1 0.40661(8) 0.70672(11) 0.34194(6) 0.0271(2) Uani d . 1 1 . .
    N N1 0.16966(8) 0.40320(11) 0.40509(6) 0.01676(19) Uani d . 1 1 . .
    N N2 0.28594(8) 0.57353(12) 0.37911(6) 0.01740(19) Uani d . 1 1 . .
    C C1 0.27121(10) 0.31490(14) 0.59927(8) 0.0202(2) Uani d . 1 1 . .
    H H1A 0.3136 0.2657 0.5767 0.024 Uiso calc R 1 1 . .
    C C2 0.33166(11) 0.38392(16) 0.67770(8) 0.0246(3) Uani d . 1 1 . .
    H H2A 0.4139 0.3781 0.7078 0.030 Uiso calc R 1 1 . .
    C C3 0.27033(12) 0.46163(16) 0.71150(8) 0.0260(3) Uani d . 1 1 . .
    H H3A 0.3110 0.5091 0.7637 0.031 Uiso calc R 1 1 . .
    C C4 0.14737(12) 0.46752(16) 0.66629(8) 0.0251(3) Uani d . 1 1 . .
    H H4A 0.1056 0.5201 0.6883 0.030 Uiso calc R 1 1 . .
    C C5 0.08622(11) 0.39566(15) 0.58865(8) 0.0210(2) Uani d . 1 1 . .
    H H5A 0.0039 0.3991 0.5597 0.025 Uiso calc R 1 1 . .
    C C6 0.14702(10) 0.31810(13) 0.55349(7) 0.0171(2) Uani d . 1 1 . .
    C C7 0.08369(9) 0.24054(14) 0.47038(7) 0.0168(2) Uani d . 1 1 . .
    C C8 -0.01735(10) 0.16544(14) 0.44784(8) 0.0204(2) Uani d . 1 1 . .
    H H8A -0.0494 0.1678 0.4846 0.025 Uiso calc R 1 1 . .
    C C9 -0.08255(10) 0.07754(15) 0.36700(8) 0.0238(3) Uani d . 1 1 . .
    H H9A -0.1500 0.1351 0.3266 0.029 Uiso calc R 1 1 . .
    H H9B -0.1121 -0.0149 0.3784 0.029 Uiso calc R 1 1 . .
    C C10 -0.00165(11) 0.04137(15) 0.32905(8) 0.0238(3) Uani d . 1 1 . .
    H H10A 0.0564 -0.0330 0.3636 0.029 Uiso calc R 1 1 . .
    H H10B -0.0479 0.0007 0.2725 0.029 Uiso calc R 1 1 . .
    C C11 0.06081(11) 0.18384(15) 0.32531(8) 0.0215(2) Uani d . 1 1 . .
    H H11A 0.0021 0.2586 0.2922 0.026 Uiso calc R 1 1 . .
    H H11B 0.1076 0.1627 0.2972 0.026 Uiso calc R 1 1 . .
    C C12 0.14166(10) 0.24639(14) 0.41394(7) 0.0170(2) Uani d . 1 1 . .
    H H12A 0.2152 0.1882 0.4402 0.020 Uiso calc R 1 1 . .
    C C13 0.25958(9) 0.42884(13) 0.39558(7) 0.0165(2) Uani d . 1 1 . .
    C C14 0.43819(12) 0.44070(16) 0.36673(10) 0.0288(3) Uani d . 1 1 . .
    H H14A 0.5217 0.4477 0.4074 0.035 Uiso calc R 1 1 . .
    H H14B 0.4309 0.4142 0.3121 0.035 Uiso calc R 1 1 . .
    C C15 0.37776(10) 0.58888(15) 0.36075(8) 0.0212(2) Uani d . 1 1 . .
    C C16 0.21796(10) 0.70455(14) 0.38096(7) 0.0183(2) Uani d . 1 1 . .
    H H16A 0.1399 0.6726 0.3705 0.022 Uiso calc R 1 1 . .
    H H16B 0.2079 0.7734 0.3362 0.022 Uiso calc R 1 1 . .
    C C17 0.27962(9) 0.78435(13) 0.46541(7) 0.0172(2) Uani d . 1 1 . .
    C C18 0.34360(10) 0.91455(14) 0.47333(8) 0.0197(2) Uani d . 1 1 . .
    H H18A 0.3475 0.9524 0.4265 0.024 Uiso calc R 1 1 . .
    C C19 0.40185(10) 0.98879(15) 0.55063(8) 0.0226(2) Uani d . 1 1 . .
    H H19A 0.4447 1.0756 0.5555 0.027 Uiso calc R 1 1 . .
    C C20 0.39554(11) 0.93244(16) 0.62022(8) 0.0248(3) Uani d . 1 1 . .
    H H20A 0.4332 0.9827 0.6717 0.030 Uiso calc R 1 1 . .
    C C21 0.33340(11) 0.80141(16) 0.61358(8) 0.0249(3) Uani d . 1 1 . .
    H H21A 0.3307 0.7632 0.6608 0.030 Uiso calc R 1 1 . .
    C C22 0.27519(10) 0.72727(15) 0.53625(8) 0.0208(2) Uani d . 1 1 . .
    H H22A 0.2333 0.6397 0.5317 0.025 Uiso calc R 1 1 . .
loop_
    _atom_site_aniso_label
    _atom_site_aniso_U_11
    _atom_site_aniso_U_22
    _atom_site_aniso_U_33
    _atom_site_aniso_U_12
    _atom_site_aniso_U_13
    _atom_site_aniso_U_23
    S1 0.02555(14) 0.01899(15) 0.03463(18) 0.00580(11) 0.01988(13) 0.00295(13)
    O1 0.0295(4) 0.0247(5) 0.0331(5) -0.0013(4) 0.0198(4) 0.0046(4)
    N1 0.0181(4) 0.0166(5) 0.0159(4) 0.0006(3) 0.0083(3) -0.0002(4)
    N2 0.0179(4) 0.0166(5) 0.0192(5) 0.0021(3) 0.0101(3) 0.0010(4)
    C1 0.0202(5) 0.0209(6) 0.0193(5) 0.0006(4) 0.0093(4) -0.0007(5)
    C2 0.0244(5) 0.0275(7) 0.0197(6) -0.0027(5) 0.0086(4) -0.0002(5)
    C3 0.0366(7) 0.0245(7) 0.0168(6) -0.0034(5) 0.0127(5) -0.0021(5)
    C4 0.0372(7) 0.0233(6) 0.0209(6) 0.0042(5) 0.0188(5) 0.0016(5)
    C5 0.0232(5) 0.0214(6) 0.0209(6) 0.0035(4) 0.0126(4) 0.0038(5)
    C6 0.0191(5) 0.0165(5) 0.0166(5) 0.0010(4) 0.0093(4) 0.0022(4)
    C7 0.0173(4) 0.0163(5) 0.0166(5) 0.0020(4) 0.0079(4) 0.0014(4)
    C8 0.0196(5) 0.0208(6) 0.0205(6) 0.0004(4) 0.0091(4) 0.0020(5)
    C9 0.0208(5) 0.0223(6) 0.0243(6) -0.0032(4) 0.0075(4) 0.0001(5)
    C10 0.0241(5) 0.0188(6) 0.0233(6) -0.0003(4) 0.0070(4) -0.0040(5)
    C11 0.0241(5) 0.0217(6) 0.0191(6) -0.0011(4) 0.0105(4) -0.0033(5)
    C12 0.0178(4) 0.0157(5) 0.0181(5) 0.0009(4) 0.0090(4) -0.0004(4)
    C13 0.0184(4) 0.0161(5) 0.0149(5) 0.0025(4) 0.0078(4) 0.0001(4)
    C14 0.0308(6) 0.0245(7) 0.0426(8) 0.0042(5) 0.0269(6) 0.0031(6)
    C15 0.0208(5) 0.0246(6) 0.0207(6) 0.0012(4) 0.0118(4) 0.0007(5)
    C16 0.0168(4) 0.0169(5) 0.0190(5) 0.0029(4) 0.0069(4) 0.0012(4)
    C17 0.0146(4) 0.0164(5) 0.0197(5) 0.0034(4) 0.0076(4) 0.0007(4)
    C18 0.0198(5) 0.0166(6) 0.0226(6) 0.0021(4) 0.0101(4) 0.0017(4)
    C19 0.0186(5) 0.0181(6) 0.0279(6) 0.0007(4) 0.0084(4) -0.0023(5)
    C20 0.0231(5) 0.0249(7) 0.0204(6) 0.0067(5) 0.0055(4) -0.0032(5)
    C21 0.0279(6) 0.0257(7) 0.0215(6) 0.0073(5) 0.0122(5) 0.0034(5)
    C22 0.0208(5) 0.0197(6) 0.0234(6) 0.0023(4) 0.0118(4) 0.0014(5)
_geom_special_details
;
All e.s.d.'s (except the e.s.d. in the dihedral angle between two l.s. planes)
are estimated using the full covariance matrix. The cell e.s.d.'s are taken
into account individually in the estimation of e.s.d.'s in distances, angles
and torsion angles; correlations between e.s.d.'s in cell parameters are only
used when they are defined by crystal symmetry. An approximate (isotropic)
treatment of cell e.s.d.'s is used for estimating e.s.d.'s involving l.s.
planes.
;
loop_
    _geom_bond_atom_site_label_1
    _geom_bond_atom_site_label_2
    _geom_bond_site_symmetry_2
    _geom_bond_distance
    _geom_bond_publ_flag
    S1 C13 . 1.7762(12) ?
    S1 C14 . 1.8054(14) ?
    O1 C15 . 1.2153(16) ?
    N1 C13 . 1.2660(15) ?
    N1 C12 . 1.4724(16) ?
    N2 C15 . 1.3742(15) ?
    N2 C13 . 1.4020(16) ?
    N2 C16 . 1.4691(15) ?
    C1 C2 . 1.3872(17) ?
    C1 C6 . 1.4033(16) ?
    C1 H1A . 0.9300 ?
    C2 C3 . 1.388(2) ?
    C2 H2A . 0.9300 ?
    C3 C4 . 1.3900(19) ?
    C3 H3A . 0.9300 ?
    C4 C5 . 1.3888(18) ?
    C4 H4A . 0.9300 ?
    C5 C6 . 1.3992(17) ?
    C5 H5A . 0.9300 ?
    C6 C7 . 1.4873(16) ?
    C7 C8 . 1.3401(16) ?
    C7 C12 . 1.5178(17) ?
    C8 C9 . 1.5053(18) ?
    C8 H8A . 0.9300 ?
    C9 C10 . 1.5241(19) ?
    C9 H9A . 0.9700 ?
    C9 H9B . 0.9700 ?
    C10 C11 . 1.5220(18) ?
    C10 H10A . 0.9700 ?
    C10 H10B . 0.9700 ?
    C11 C12 . 1.5323(16) ?
    C11 H11A . 0.9700 ?
    C11 H11B . 0.9700 ?
    C12 H12A . 0.9800 ?
    C14 C15 . 1.5112(18) ?
    C14 H14A . 0.9700 ?
    C14 H14B . 0.9700 ?
    C16 C17 . 1.5133(17) ?
    C16 H16A . 0.9700 ?
    C16 H16B . 0.9700 ?
    C17 C18 . 1.3909(17) ?
    C17 C22 . 1.3968(18) ?
    C18 C19 . 1.3915(18) ?
    C18 H18A . 0.9300 ?
    C19 C20 . 1.385(2) ?
    C19 H19A . 0.9300 ?
    C20 C21 . 1.389(2) ?
    C20 H20A . 0.9300 ?
    C21 C22 . 1.3915(18) ?
    C21 H21A . 0.9300 ?
    C22 H22A . 0.9300 ?
loop_
    _geom_angle_atom_site_label_1
    _geom_angle_atom_site_label_2
    _geom_angle_atom_site_label_3
    _geom_angle_site_symmetry_1
    _geom_angle_site_symmetry_3
    _geom_angle
    _geom_angle_publ_flag
    C13 S1 C14 . . 92.31(6) ?
    C13 N1 C12 . . 118.15(10) ?
    C15 N2 C13 . . 117.62(10) ?
    C15 N2 C16 . . 120.86(10) ?
    C13 N2 C16 . . 121.51(9) ?
    C2 C1 C6 . . 121.02(12) ?
    C2 C1 H1A . . 119.5 ?
    C6 C1 H1A . . 119.5 ?
    C1 C2 C3 . . 120.45(12) ?
    C1 C2 H2A . . 119.8 ?
    C3 C2 H2A . . 119.8 ?
    C2 C3 C4 . . 119.12(12) ?
    C2 C3 H3A . . 120.4 ?
    C4 C3 H3A . . 120.4 ?
    C5 C4 C3 . . 120.67(12) ?
    C5 C4 H4A . . 119.7 ?
    C3 C4 H4A . . 119.7 ?
    C4 C5 C6 . . 120.79(11) ?
    C4 C5 H5A . . 119.6 ?
    C6 C5 H5A . . 119.6 ?
    C5 C6 C1 . . 117.92(11) ?
    C5 C6 C7 . . 121.86(10) ?
    C1 C6 C7 . . 120.22(11) ?
    C8 C7 C6 . . 121.55(11) ?
    C8 C7 C12 . . 121.86(11) ?
    C6 C7 C12 . . 116.55(10) ?
    C7 C8 C9 . . 124.42(12) ?
    C7 C8 H8A . . 117.8 ?
    C9 C8 H8A . . 117.8 ?
    C8 C9 C10 . . 110.96(10) ?
    C8 C9 H9A . . 109.4 ?
    C10 C9 H9A . . 109.4 ?
    C8 C9 H9B . . 109.4 ?
    C10 C9 H9B . . 109.4 ?
    H9A C9 H9B . . 108.0 ?
    C11 C10 C9 . . 109.18(11) ?
    C11 C10 H10A . . 109.8 ?
    C9 C10 H10A . . 109.8 ?
    C11 C10 H10B . . 109.8 ?
    C9 C10 H10B . . 109.8 ?
    H10A C10 H10B . . 108.3 ?
    C10 C11 C12 . . 111.64(10) ?
    C10 C11 H11A . . 109.3 ?
    C12 C11 H11A . . 109.3 ?
    C10 C11 H11B . . 109.3 ?
    C12 C11 H11B . . 109.3 ?
    H11A C11 H11B . . 108.0 ?
    N1 C12 C7 . . 109.12(10) ?
    N1 C12 C11 . . 108.27(10) ?
    C7 C12 C11 . . 112.11(9) ?
    N1 C12 H12A . . 109.1 ?
    C7 C12 H12A . . 109.1 ?
    C11 C12 H12A . . 109.1 ?
    N1 C13 N2 . . 121.50(10) ?
    N1 C13 S1 . . 128.48(10) ?
    N2 C13 S1 . . 110.02(8) ?
    C15 C14 S1 . . 108.11(9) ?
    C15 C14 H14A . . 110.1 ?
    S1 C14 H14A . . 110.1 ?
    C15 C14 H14B . . 110.1 ?
    S1 C14 H14B . . 110.1 ?
    H14A C14 H14B . . 108.4 ?
    O1 C15 N2 . . 124.27(12) ?
    O1 C15 C14 . . 124.27(11) ?
    N2 C15 C14 . . 111.46(11) ?
    N2 C16 C17 . . 111.40(9) ?
    N2 C16 H16A . . 109.3 ?
    C17 C16 H16A . . 109.3 ?
    N2 C16 H16B . . 109.3 ?
    C17 C16 H16B . . 109.3 ?
    H16A C16 H16B . . 108.0 ?
    C18 C17 C22 . . 119.36(11) ?
    C18 C17 C16 . . 119.80(11) ?
    C22 C17 C16 . . 120.83(11) ?
    C17 C18 C19 . . 120.68(12) ?
    C17 C18 H18A . . 119.7 ?
    C19 C18 H18A . . 119.7 ?
    C20 C19 C18 . . 119.52(12) ?
    C20 C19 H19A . . 120.2 ?
    C18 C19 H19A . . 120.2 ?
    C19 C20 C21 . . 120.45(12) ?
    C19 C20 H20A . . 119.8 ?
    C21 C20 H20A . . 119.8 ?
    C20 C21 C22 . . 119.96(13) ?
    C20 C21 H21A . . 120.0 ?
    C22 C21 H21A . . 120.0 ?
    C21 C22 C17 . . 120.02(12) ?
    C21 C22 H22A . . 120.0 ?
    C17 C22 H22A . . 120.0 ?
loop_
    _geom_torsion_atom_site_label_1
    _geom_torsion_atom_site_label_2
    _geom_torsion_atom_site_label_3
    _geom_torsion_atom_site_label_4
    _geom_torsion_site_symmetry_1
    _geom_torsion_site_symmetry_2
    _geom_torsion_site_symmetry_3
    _geom_torsion_site_symmetry_4
    _geom_torsion
    _geom_torsion_publ_flag
    C6 C1 C2 C3 . . . . -1.9(2) ?
    C1 C2 C3 C4 . . . . 1.0(2) ?
    C2 C3 C4 C5 . . . . 0.6(2) ?
    C3 C4 C5 C6 . . . . -1.2(2) ?
    C4 C5 C6 C1 . . . . 0.25(19) ?
    C4 C5 C6 C7 . . . . -179.85(12) ?
    C2 C1 C6 C5 . . . . 1.27(19) ?
    C2 C1 C6 C7 . . . . -178.63(12) ?
    C5 C6 C7 C8 . . . . -39.26(18) ?
    C1 C6 C7 C8 . . . . 140.65(13) ?
    C5 C6 C7 C12 . . . . 142.81(12) ?
    C1 C6 C7 C12 . . . . -37.29(16) ?
    C6 C7 C8 C9 . . . . -176.52(11) ?
    C12 C7 C8 C9 . . . . 1.30(19) ?
    C7 C8 C9 C10 . . . . 18.81(18) ?
    C8 C9 C10 C11 . . . . -49.49(14) ?
    C9 C10 C11 C12 . . . . 63.30(13) ?
    C13 N1 C12 C7 . . . . 148.59(10) ?
    C13 N1 C12 C11 . . . . -89.14(12) ?
    C8 C7 C12 N1 . . . . 130.49(12) ?
    C6 C7 C12 N1 . . . . -51.58(13) ?
    C8 C7 C12 C11 . . . . 10.56(16) ?
    C6 C7 C12 C11 . . . . -171.51(10) ?
    C10 C11 C12 N1 . . . . -163.06(10) ?
    C10 C11 C12 C7 . . . . -42.63(14) ?
    C12 N1 C13 N2 . . . . 174.16(10) ?
    C12 N1 C13 S1 . . . . -5.83(16) ?
    C15 N2 C13 N1 . . . . -173.23(11) ?
    C16 N2 C13 N1 . . . . 6.54(17) ?
    C15 N2 C13 S1 . . . . 6.76(13) ?
    C16 N2 C13 S1 . . . . -173.47(8) ?
    C14 S1 C13 N1 . . . . 173.49(12) ?
    C14 S1 C13 N2 . . . . -6.49(9) ?
    C13 S1 C14 C15 . . . . 4.84(10) ?
    C13 N2 C15 O1 . . . . 176.88(12) ?
    C16 N2 C15 O1 . . . . -2.89(18) ?
    C13 N2 C15 C14 . . . . -3.02(15) ?
    C16 N2 C15 C14 . . . . 177.21(11) ?
    S1 C14 C15 O1 . . . . 178.04(11) ?
    S1 C14 C15 N2 . . . . -2.07(14) ?
    C15 N2 C16 C17 . . . . -83.38(13) ?
    C13 N2 C16 C17 . . . . 96.86(12) ?
    N2 C16 C17 C18 . . . . 101.26(12) ?
    N2 C16 C17 C22 . . . . -77.43(13) ?
    C22 C17 C18 C19 . . . . -0.68(17) ?
    C16 C17 C18 C19 . . . . -179.39(10) ?
    C17 C18 C19 C20 . . . . -0.22(18) ?
    C18 C19 C20 C21 . . . . 1.14(18) ?
    C19 C20 C21 C22 . . . . -1.14(18) ?
    C20 C21 C22 C17 . . . . 0.22(18) ?
    C18 C17 C22 C21 . . . . 0.68(17) ?
    C16 C17 C22 C21 . . . . 179.37(10) ?
loop_
    _geom_hbond_atom_site_label_D
    _geom_hbond_atom_site_label_H
    _geom_hbond_atom_site_label_A
    _geom_hbond_site_symmetry_A
    _geom_hbond_distance_DH
    _geom_hbond_distance_HA
    _geom_hbond_distance_DA
    _geom_hbond_angle_DHA
    _geom_hbond_publ_flag
    C22 H22A Cg1 1_555 0.93 2.97 3.7662(15) 143 yes
_iucr_refine_instructions_details
;
TITL a in P21/c (100K)
CELL  0.71073   12.8400    8.9261   17.9634    90.000   118.476    90.000
ZERR  4           0.0002    0.0001    0.0003     0.000     0.001     0.000
LATT  1
SYMM- X, 0.50000+Y, 0.50000-Z
SFAC C H N O S
UNIT 88 88 8 4 4
SIZE 0.213 0.324 0.388
L.S. 10
BOND $H
FMAP 2 2 60
PLAN 20
OMIT -11 5 25
ACTA
CONF
WGHT    0.047400    0.651400
FVAR       0.48105
S1    5    0.367928    0.300177    0.400022    11.00000    0.02555    0.01899 =
         0.03463    0.00295    0.01988    0.00580
O1    4    0.406607    0.706722    0.341943    11.00000    0.02953    0.02471 =
         0.03314    0.00460    0.01983   -0.00131
N1    3    0.169658    0.403200    0.405094    11.00000    0.01805    0.01660 =
         0.01591   -0.00020    0.00833    0.00056
N2    3    0.285938    0.573529    0.379108    11.00000    0.01793    0.01656 =
         0.01922    0.00104    0.01007    0.00214
C1    1    0.271205    0.314895    0.599273    11.00000    0.02024    0.02094 =
         0.01933   -0.00074    0.00930    0.00058
AFIX  43
H1A   2    0.313633    0.265739    0.576678    11.00000   -1.20000
AFIX   0
C2    1    0.331659    0.383915    0.677705    11.00000    0.02441    0.02746 =
         0.01967   -0.00025    0.00863   -0.00269
AFIX  43
H2A   2    0.413858    0.378069    0.707847    11.00000   -1.20000
AFIX   0
C3    1    0.270326    0.461626    0.711499    11.00000    0.03662    0.02452 =
         0.01681   -0.00207    0.01265   -0.00339
AFIX  43
H3A   2    0.310950    0.509137    0.763704    11.00000   -1.20000
AFIX   0
C4    1    0.147371    0.467516    0.666291    11.00000    0.03716    0.02325 =
         0.02094    0.00155    0.01883    0.00417
AFIX  43
H4A   2    0.105633    0.520103    0.688258    11.00000   -1.20000
AFIX   0
C5    1    0.086221    0.395665    0.588652    11.00000    0.02321    0.02136 =
         0.02091    0.00379    0.01262    0.00349
AFIX  43
H5A   2    0.003881    0.399148    0.559683    11.00000   -1.20000
AFIX   0
C6    1    0.147016    0.318098    0.553493    11.00000    0.01908    0.01654 =
         0.01660    0.00223    0.00932    0.00100
C7    1    0.083694    0.240542    0.470375    11.00000    0.01729    0.01628 =
         0.01657    0.00143    0.00790    0.00201
C8    1   -0.017352    0.165435    0.447840    11.00000    0.01956    0.02077 =
         0.02047    0.00201    0.00911    0.00045
AFIX  43
H8A   2   -0.049355    0.167775    0.484626    11.00000   -1.20000
AFIX   0
C9    1   -0.082552    0.077536    0.366998    11.00000    0.02083    0.02234 =
         0.02433    0.00012    0.00754   -0.00319
AFIX  23
H9A   2   -0.149956    0.135120    0.326602    11.00000   -1.20000
H9B   2   -0.112080   -0.014903    0.378423    11.00000   -1.20000
AFIX   0
C10   1   -0.001652    0.041369    0.329053    11.00000    0.02405    0.01879 =
         0.02329   -0.00403    0.00696   -0.00032
AFIX  23
H10A  2    0.056445   -0.033027    0.363577    11.00000   -1.20000
H10B  2   -0.047943    0.000675    0.272521    11.00000   -1.20000
AFIX   0
C11   1    0.060812    0.183841    0.325315    11.00000    0.02413    0.02167 =
         0.01905   -0.00333    0.01052   -0.00110
AFIX  23
H11A  2    0.002076    0.258635    0.292158    11.00000   -1.20000
H11B  2    0.107648    0.162652    0.297242    11.00000   -1.20000
AFIX   0
C12   1    0.141658    0.246394    0.413943    11.00000    0.01782    0.01572 =
         0.01805   -0.00036    0.00900    0.00092
AFIX  13
H12A  2    0.215245    0.188167    0.440223    11.00000   -1.20000
AFIX   0
C13   1    0.259584    0.428840    0.395584    11.00000    0.01841    0.01609 =
         0.01491    0.00005    0.00784    0.00249
C14   1    0.438193    0.440698    0.366728    11.00000    0.03085    0.02445 =
         0.04260    0.00311    0.02689    0.00420
AFIX  23
H14A  2    0.521740    0.447688    0.407375    11.00000   -1.20000
H14B  2    0.430909    0.414162    0.312082    11.00000   -1.20000
AFIX   0
C15   1    0.377760    0.588885    0.360746    11.00000    0.02075    0.02458 =
         0.02072    0.00068    0.01178    0.00118
C16   1    0.217960    0.704546    0.380960    11.00000    0.01682    0.01691 =
         0.01905    0.00118    0.00694    0.00287
AFIX  23
H16A  2    0.139926    0.672578    0.370479    11.00000   -1.20000
H16B  2    0.207938    0.773399    0.336245    11.00000   -1.20000
AFIX   0
C17   1    0.279617    0.784346    0.465408    11.00000    0.01462    0.01644 =
         0.01973    0.00065    0.00756    0.00339
C18   1    0.343602    0.914549    0.473326    11.00000    0.01981    0.01664 =
         0.02263    0.00172    0.01009    0.00206
AFIX  43
H18A  2    0.347497    0.952380    0.426477    11.00000   -1.20000
AFIX   0
C19   1    0.401849    0.988789    0.550625    11.00000    0.01857    0.01807 =
         0.02786   -0.00234    0.00836    0.00074
AFIX  43
H19A  2    0.444703    1.075611    0.555531    11.00000   -1.20000
AFIX   0
C20   1    0.395541    0.932439    0.620218    11.00000    0.02309    0.02491 =
         0.02044   -0.00318    0.00551    0.00668
AFIX  43
H20A  2    0.433183    0.982713    0.671736    11.00000   -1.20000
AFIX   0
C21   1    0.333402    0.801406    0.613584    11.00000    0.02788    0.02569 =
         0.02149    0.00336    0.01216    0.00727
AFIX  43
H21A  2    0.330688    0.763217    0.660797    11.00000   -1.20000
AFIX   0
C22   1    0.275194    0.727269    0.536246    11.00000    0.02075    0.01974 =
         0.02335    0.00141    0.01180    0.00230
AFIX  43
H22A  2    0.233336    0.639693    0.531724    11.00000   -1.20000
HKLF 4 1  1.0000  0.0000  0.0000  0.0000 -1.0000  0.0000 -1.0000  0.0000 -1.0000
REM  a in P21/c (100K)
REM R1 =  0.0452 for   4979 Fo > 4sig(Fo)  and  0.0682 for all   6670 data
REM    235 parameters refined using      0 restraints
END
WGHT      0.0474      0.6514
REM Highest difference peak  0.446,  deepest hole -0.292,  1-sigma level  0.058
Q1    1   0.0427  0.1858  0.4613  11.00000  0.05    0.45
Q2    1   0.3003  0.3403  0.6415  11.00000  0.05    0.40
Q3    1   0.1179  0.4443  0.6213  11.00000  0.05    0.39
Q4    1   0.2009  0.3207  0.5668  11.00000  0.05    0.39
Q5    1   0.2440  0.7576  0.4209  11.00000  0.05    0.39
Q6    1   0.3784  0.9394  0.5176  11.00000  0.05    0.38
Q7    1   0.0978  0.2094  0.3757  11.00000  0.05    0.37
Q8    1   0.1019  0.2801  0.5044  11.00000  0.05    0.37
Q9    1   0.1060  0.3527  0.5608  11.00000  0.05    0.36
Q10   1   0.3367  0.8310  0.4789  11.00000  0.05    0.35
Q11   1   0.3396  0.5761  0.3778  11.00000  0.05    0.33
Q12   1   0.1070  0.2428  0.4359  11.00000  0.05    0.32
Q13   1   0.3051  0.7650  0.5754  11.00000  0.05    0.32
Q14   1   0.3864  0.9642  0.5796  11.00000  0.05    0.31
Q15   1   0.2039  0.4245  0.6990  11.00000  0.05    0.31
Q16   1   0.4145  0.2869  0.4621  11.00000  0.05    0.31
Q17   1  -0.0465  0.0687  0.3452  11.00000  0.05    0.30
Q18   1   0.2598  0.7686  0.4997  11.00000  0.05    0.30
Q19   1   0.3548  0.8714  0.6195  11.00000  0.05    0.30
Q20   1   0.3014  0.4110  0.6937  11.00000  0.05    0.30
;
