# Supplementary material for: (Z)-3-Benzyl-2-[(2-phenyl­cyclo­hex-2-en­yl)imino]-1,3-thia­zolidin-4-one
Source: Acta Crystallogr Sect E Struct Rep Online. 2012 Jul 28;68(Pt 8):o2563–4. doi: 10.1107/S1600536812033211 (PMC3415005; doi:10.1107/S1600536812033211)
Supplement: Supplementary file 2 [file e-68-o2563-Isup2.hkl]

# 
# h,k,l, Fc-squared, Fo-squared, sigma(Fo-squared) and status flag 
# 
data_I
_shelx_title ' a in P21/c (100K)' 
_shelx_refln_list_code          4 
_shelx_F_calc_maximum      211.23 
_exptl_crystal_F_000       768.00 
_reflns_d_resolution_high  0.6561 
 
loop_ 
 _symmetry_equiv_pos_as_xyz 
 'x, y, z' 
 '-x, y+1/2, -z+1/2' 
 '-x, -y, -z' 
 'x, -y-1/2, z-1/2' 
 
_cell_length_a    12.8400 
_cell_length_b     8.9261 
_cell_length_c    17.9634 
_cell_angle_alpha  90.000 
_cell_angle_beta  118.476 
_cell_angle_gamma  90.000 
 
_shelx_F_squared_multiplier     1.000 
 
loop_ 
 _refln_index_h 
 _refln_index_k 
 _refln_index_l 
 _refln_F_squared_calc 
 _refln_F_squared_meas 
 _refln_F_squared_sigma 
 _refln_observed_status 
   2   0   0     4778.97     4912.19     74.11 o 
   3   0   0    15792.92    15665.36    236.03 o 
   4   0   0     6471.85     6666.48    102.22 o 
   5   0   0      138.45       89.62      8.60 o 
   6   0   0      604.12      660.20     16.14 o 
   7   0   0      501.88      572.98     15.71 o 
   8   0   0     1150.62     1185.77     21.97 o 
   9   0   0     1446.66     1446.77     26.31 o 
  10   0   0       46.56       37.70      5.19 o 
  11   0   0     1101.56     1066.92     26.50 o 
  12   0   0       94.61       78.99      8.51 o 
  13   0   0       84.02       76.62      6.84 o 
  14   0   0      674.62      668.37     13.13 o 
  15   0   0      186.39      183.72     11.86 o 
  16   0   0      213.05      216.95     21.19 o 
   1   1   0      494.17      472.38     10.19 o 
   2   1   0     6065.09     6432.09     80.73 o 
   3   1   0     4145.04     4229.04     35.25 o 
   4   1   0       18.25       17.42      1.02 o 
   5   1   0     1924.12     1965.55     16.85 o 
   6   1   0        0.29        5.30      0.95 o 
   7   1   0        5.62        4.05      1.02 o 
   8   1   0      211.61      239.49      4.03 o 
   9   1   0      745.14      669.37      8.43 o 
  10   1   0      764.70      693.43     10.00 o 
  11   1   0      586.13      504.72      8.07 o 
  12   1   0        1.38        0.23      1.82 o 
  13   1   0      189.38      205.67      5.64 o 
  14   1   0      169.20      175.72      7.00 o 
  15   1   0       57.82       54.10      6.54 o 
  16   1   0        3.88        0.08      4.15 o 
  17   1   0      251.69      228.17     14.66 o 
   0   2   0     2244.56     2341.22     27.82 o 
   1   2   0      172.82      159.37      3.26 o 
   2   2   0     1849.35     1843.24     23.78 o 
   3   2   0      441.06      463.36      6.38 o 
   4   2   0      442.91      412.03      5.01 o 
   5   2   0       19.63       37.24      1.82 o 
   6   2   0       25.30       20.99      1.54 o 
   7   2   0      729.73      684.58      7.19 o 
   8   2   0      163.41      161.56      3.37 o 
   9   2   0       46.26       35.09      2.66 o 
  10   2   0      131.85      128.86      3.81 o 
  11   2   0        7.37        7.48      2.12 o 
  12   2   0      306.43      297.75      6.65 o 
  13   2   0        1.72        1.02      2.41 o 
  14   2   0      314.89      286.78      8.00 o 
  15   2   0        8.30       13.23      3.24 o 
  16   2   0       15.28        9.92      3.34 o 
  17   2   0       28.56       43.06     14.09 o 
   1   3   0      132.00      160.53      3.29 o 
   2   3   0      229.74      219.85      4.42 o 
   3   3   0     4174.90     4557.29     66.08 o 
   4   3   0     1550.88     1696.39     18.59 o 
   5   3   0     1766.88     1857.21     31.16 o 
   6   3   0     1199.70     1285.61     13.77 o 
   7   3   0      295.97      296.73      5.46 o 
   8   3   0      225.24      228.11      6.17 o 
   9   3   0      231.36      234.76      5.75 o 
  10   3   0      305.96      292.61      7.06 o 
  11   3   0      179.65      181.18      6.12 o 
  12   3   0       85.75       73.27      4.68 o 
  13   3   0      245.28      234.50      7.49 o 
  14   3   0      145.99      144.41      8.66 o 
  15   3   0       19.61       17.61      3.83 o 
  16   3   0        0.02        2.46      3.27 o 
   0   4   0     1681.91     1753.00     20.86 o 
   1   4   0       93.16       91.65      2.68 o 
   2   4   0       72.45       80.82      3.10 o 
   3   4   0        1.94        0.99      1.48 o 
   4   4   0        0.62        1.95      1.64 o 
   5   4   0        7.83        9.30      1.92 o 
   6   4   0      330.92      369.26      9.34 o 
   7   4   0      340.75      351.02      7.32 o 
   8   4   0      238.96      290.08      7.97 o 
   9   4   0       87.28       78.56      7.49 o 
  10   4   0        9.16        8.78      2.59 o 
  11   4   0        8.26       10.15      3.22 o 
  12   4   0       69.98       73.54      5.14 o 
  13   4   0        0.26       -1.11      3.37 o 
  14   4   0      160.99      167.69      7.67 o 
  15   4   0       55.27       54.34      5.31 o 
  16   4   0       20.03       15.05      4.51 o 
   1   5   0      197.65      249.40      4.56 o 
   2   5   0     1349.33     1585.21     15.28 o 
   3   5   0        3.03       10.10      1.78 o 
   4   5   0      328.75      364.33      7.36 o 
   5   5   0        1.77        3.40      2.58 o 
   6   5   0      136.92      146.02      6.98 o 
   7   5   0       71.74       66.56      5.65 o 
   8   5   0       12.42       18.77      5.00 o 
   9   5   0      224.34      229.76     17.83 o 
  10   5   0      163.16      159.07     10.28 o 
  11   5   0      107.94       96.97      6.28 o 
  12   5   0       43.56       52.19      4.88 o 
  13   5   0        4.31        5.16      2.89 o 
  14   5   0       57.49       67.11      6.37 o 
  15   5   0        0.86        1.04      3.79 o 
  16   5   0        4.18       11.54     10.49 o 
   0   6   0     1241.91     1364.69     21.56 o 
   1   6   0       23.56       23.41      2.32 o 
   2   6   0      382.07      391.76      7.10 o 
   3   6   0        2.48        4.46      2.62 o 
   4   6   0       49.58       48.38      4.30 o 
   5   6   0      662.14      723.47     13.70 o 
   6   6   0      126.71      129.76      6.67 o 
   7   6   0        0.16        3.60      3.00 o 
   8   6   0       82.84       83.41      5.83 o 
   9   6   0        5.11        3.19      3.43 o 
  10   6   0        3.64       10.81      4.15 o 
  11   6   0      266.82      263.93     11.61 o 
  12   6   0       98.01      100.84      7.23 o 
  13   6   0        0.61        1.91      3.82 o 
  14   6   0        4.37        2.77      3.72 o 
  15   6   0        2.16        4.71      2.68 o 
   1   7   0      193.85      217.05      6.03 o 
   2   7   0      455.57      407.77      9.91 o 
   3   7   0       95.97      132.32      6.54 o 
   4   7   0       23.48       23.57      3.93 o 
   5   7   0        1.95        1.92      3.02 o 
   6   7   0        0.35       -0.80      2.85 o 
   7   7   0      190.24      178.23     11.19 o 
   8   7   0      110.57      105.20      7.81 o 
   9   7   0      469.98      457.92     14.02 o 
  10   7   0      439.67      450.93     16.15 o 
  11   7   0        2.29        1.02      4.00 o 
  12   7   0       25.23       21.04      4.74 o 
  13   7   0      503.23      524.73     14.80 o 
  14   7   0        5.41        3.91      4.02 o 
   0   8   0     2930.92     2782.14     70.84 o 
   1   8   0      359.40      358.17     10.73 o 
   2   8   0       69.79       69.56      5.40 o 
   3   8   0      674.37      621.67     16.19 o 
   4   8   0        0.81        3.60      3.23 o 
   5   8   0      210.52      235.27      8.73 o 
   6   8   0       31.22       22.06      4.91 o 
   7   8   0        5.25        5.11      4.20 o 
   8   8   0      232.93      206.51     10.27 o 
   9   8   0      125.37      126.83      9.12 o 
  10   8   0       50.21       49.55      6.75 o 
  11   8   0      174.05      172.46     10.62 o 
  12   8   0      113.57      106.20     18.27 o 
  13   8   0        2.71        3.61      4.14 o 
   1   9   0       30.86       40.34      6.54 o 
   2   9   0       51.11       53.80      6.02 o 
   3   9   0        4.56        2.33      3.30 o 
   4   9   0       41.45       41.73      5.85 o 
   5   9   0        0.27       -3.73      3.91 o 
   6   9   0      175.82      191.20     10.28 o 
   7   9   0       10.52       10.00      4.79 o 
   8   9   0       38.50       36.66      6.37 o 
   9   9   0      183.94      191.01     12.80 o 
  10   9   0      158.64      174.31     11.06 o 
  11   9   0        0.61        0.06      6.04 o 
  12   9   0       52.38       44.84      6.42 o 
   1  10   0      472.90      461.06     21.81 o 
   2  10   0      192.19      210.14     18.62 o 
   3  10   0      263.96      272.98     21.64 o 
   4  10   0      699.31      778.12     23.90 o 
   5  10   0      120.73      134.35      9.70 o 
   6  10   0        5.41        3.21      4.65 o 
   7  10   0      643.26      680.00     19.38 o 
   8  10   0        8.02        8.89      5.33 o 
   9  10   0       74.52       86.89      9.06 o 
  10  10   0        4.21       10.73      5.59 o 
  11  10   0       14.42       13.30      5.16 o 
   1  11   0       43.58       54.23     13.14 o 
   2  11   0       92.36       85.20     15.89 o 
   3  11   0       79.56       72.12     14.88 o 
   4  11   0      187.87      213.73     23.44 o 
   5  11   0      232.00      273.93     23.33 o 
   6  11   0      146.82      163.56     13.67 o 
   7  11   0        8.72        0.25      4.88 o 
   8  11   0        9.31        7.08      8.52 o 
   9  11   0       85.12       87.53      9.42 o 
  10  11   0      174.48      184.13     11.51 o 
   0  12   0        2.54        9.16      9.69 o 
   1  12   0      143.12      108.91     26.19 o 
   2  12   0       28.65       42.96     13.08 o 
   3  12   0       72.00       82.77     16.60 o 
   4  12   0       10.74       10.89     10.40 o 
   5  12   0       47.87       57.01     14.74 o 
   6  12   0       14.35        8.03      9.81 o 
   7  12   0       14.29       13.80     10.89 o 
   8  12   0       14.20       11.65     12.66 o 
   1  13   0       96.97       91.61     15.41 o 
   2  13   0      375.55      318.69     40.62 o 
   3  13   0       15.63       15.71     10.88 o 
   4  13   0        3.55        8.48     10.16 o 
   5  13   0       11.31       16.50     10.71 o 
 -17   1   1       72.36       83.07     12.33 o 
 -16   1   1       45.22       44.61      6.31 o 
 -15   1   1       80.24       56.32      6.63 o 
 -14   1   1       25.87       28.73      4.23 o 
 -13   1   1        0.11       -1.27      2.67 o 
 -12   1   1      134.26      135.18      6.21 o 
 -11   1   1       23.70       24.90      2.28 o 
 -10   1   1       38.82       29.36      1.83 o 
  -9   1   1      130.46      126.50      5.43 o 
  -8   1   1       28.33       32.68      3.13 o 
  -7   1   1      861.68      967.80     13.59 o 
  -6   1   1      606.17      659.75     11.08 o 
  -5   1   1      898.82      934.87     13.33 o 
  -4   1   1     1963.38     2051.05     20.48 o 
  -3   1   1     7773.01     8208.80     95.83 o 
  -2   1   1      308.58      329.70      6.10 o 
  -1   1   1      911.08      894.48     10.06 o 
   0   1   1     2270.58     2344.29     34.09 o 
   1   1   1      219.67      228.57      8.23 o 
   2   1   1    13839.96    13559.90    127.90 o 
   3   1   1       31.19       37.52      1.27 o 
   4   1   1      591.59      638.95      5.48 o 
   5   1   1       70.14       92.57      1.74 o 
   6   1   1      281.29      312.24      3.50 o 
   7   1   1        0.11        0.42      0.84 o 
   8   1   1      168.84      198.44      3.03 o 
   9   1   1      394.77      345.50      4.36 o 
  10   1   1      455.36      454.05      5.91 o 
  11   1   1      499.49      470.53      7.13 o 
  12   1   1       30.55       35.17      3.14 o 
  13   1   1        0.38       -0.04      2.15 o 
  14   1   1      143.16      150.26      5.80 o 
  15   1   1      152.21      145.65     10.34 o 
  16   1   1        6.47        9.60      3.19 o 
 -17   2   1       21.70       19.97      8.66 o 
 -16   2   1      218.96      235.17     13.27 o 
 -15   2   1       46.24       45.47      4.10 o 
 -14   2   1        2.24        2.75      2.55 o 
 -13   2   1       14.21       10.18      2.64 o 
 -12   2   1       52.76       53.56      3.25 o 
 -11   2   1       41.04       30.34      3.33 o 
 -10   2   1      635.45      572.23      8.74 o 
  -9   2   1      393.90      365.92      5.60 o 
  -8   2   1       11.52       13.16      1.80 o 
  -7   2   1        5.27        3.86      1.22 o 
  -6   2   1      423.30      405.49      5.26 o 
  -5   2   1      288.91      294.05      4.28 o 
  -4   2   1      969.93      965.08     10.17 o 
  -3   2   1        2.09        2.36      1.39 o 
  -2   2   1      196.12      202.13      3.72 o 
  -1   2   1     3572.79     3820.43     31.93 o 
   0   2   1    11045.93    11167.11     90.06 o 
   1   2   1    13609.23    14311.58    189.69 o 
   2   2   1       30.20       35.98      2.13 o 
   3   2   1     5303.70     5366.54     54.86 o 
   4   2   1      138.99      130.18      2.97 o 
   5   2   1     1730.62     1784.10     17.03 o 
   6   2   1       19.16       26.98      1.64 o 
   7   2   1       98.23      100.85      2.80 o 
   8   2   1        6.70        7.07      1.50 o 
   9   2   1      220.39      208.98      4.54 o 
  10   2   1       14.86       16.57      2.32 o 
  11   2   1      458.29      429.90      8.03 o 
  12   2   1      344.81      326.49      7.29 o 
  13   2   1      274.71      262.86      7.79 o 
  14   2   1       73.77       87.67      5.99 o 
  15   2   1      297.77      321.32     14.77 o 
  16   2   1        0.12        3.93      3.33 o 
 -17   3   1       18.40       23.63      5.37 o 
 -16   3   1        7.02        6.07      5.63 o 
 -15   3   1       11.27       16.10      3.47 o 
 -14   3   1       20.10       17.75      3.46 o 
 -13   3   1       82.47       94.65      5.87 o 
 -12   3   1       58.58       52.08      7.96 o 
 -11   3   1       16.18       18.60      3.11 o 
 -10   3   1       11.81       15.03      2.59 o 
  -9   3   1      824.57      808.03     11.08 o 
  -8   3   1      623.69      619.32     14.53 o 
  -7   3   1       11.91       12.91      1.65 o 
  -6   3   1      867.37      871.24     10.10 o 
  -5   3   1     4172.78     4402.31     43.11 o 
  -4   3   1      906.59      978.12     15.45 o 
  -3   3   1        7.53        7.61      2.59 o 
  -2   3   1       41.73       52.45      3.27 o 
  -1   3   1     3932.41     4058.03     34.60 o 
   0   3   1     3362.20     3325.29     29.28 o 
   1   3   1      355.84      414.93      5.57 o 
   2   3   1     1517.01     1622.94     17.46 o 
   3   3   1        9.29        1.00      0.95 o 
   4   3   1     3582.25     3842.55     38.26 o 
   5   3   1        0.51        0.19      1.47 o 
   6   3   1       40.38       46.15      2.55 o 
   7   3   1      233.85      214.93      5.59 o 
   8   3   1      359.16      348.66      7.94 o 
   9   3   1        0.97        0.44      2.11 o 
  10   3   1        7.45       10.72      2.54 o 
  11   3   1      101.93       99.36      5.32 o 
  12   3   1        3.35        1.96      2.74 o 
  13   3   1       17.35       12.25      3.42 o 
  14   3   1      103.78      116.18      6.59 o 
  15   3   1        0.40       -3.18      3.18 o 
  16   3   1       24.90       22.46      4.09 o 
 -16   4   1        1.03        0.09      4.50 o 
 -15   4   1       18.52       15.64      3.96 o 
 -14   4   1      238.10      246.96     13.30 o 
 -13   4   1       57.69       59.27      4.77 o 
 -12   4   1        0.41        2.38      3.24 o 
 -11   4   1     1591.74     1507.78     22.51 o 
 -10   4   1        2.49        2.01      2.06 o 
  -9   4   1      299.03      279.11      7.89 o 
  -8   4   1     1362.23     1349.62     19.60 o 
  -7   4   1        3.96        0.12      2.07 o 
  -6   4   1       96.91       75.82      4.71 o 
  -5   4   1     1068.96     1093.02     18.13 o 
  -4   4   1       93.69      121.51      3.88 o 
  -3   4   1      314.61      294.76      5.77 o 
  -2   4   1     1438.76     1464.24     14.80 o 
  -1   4   1       22.15       30.32      1.70 o 
   0   4   1       26.18       15.90      1.54 o 
   1   4   1       14.12        8.82      1.31 o 
   2   4   1      860.98      841.52     10.08 o 
   3   4   1     2244.00     2567.20     26.98 o 
   4   4   1     1640.29     1614.44     20.94 o 
   5   4   1      717.03      727.81     10.98 o 
   6   4   1       49.80       82.40      3.95 o 
   7   4   1       88.73       77.13      4.18 o 
   8   4   1      246.31      243.32      9.17 o 
   9   4   1     1456.43     1406.02     21.09 o 
  10   4   1      520.63      487.28     12.23 o 
  11   4   1        6.32        9.85      3.02 o 
  12   4   1      412.71      398.65     10.01 o 
  13   4   1      664.51      666.02     13.74 o 
  14   4   1       12.40        9.54      3.68 o 
  15   4   1       47.41       55.00      5.47 o 
  16   4   1       31.40       26.63      4.53 o 
 -16   5   1        9.34       12.67      4.95 o 
 -15   5   1       42.76       25.44      5.55 o 
 -14   5   1      107.04      114.79      7.47 o 
 -13   5   1       12.17        4.75      5.69 o 
 -12   5   1      225.69      201.25     20.60 o 
 -11   5   1        2.43        1.39      3.32 o 
 -10   5   1      927.03      898.34     25.79 o 
  -9   5   1        1.02        3.13      3.16 o 
  -8   5   1     2382.74     2326.84     34.98 o 
  -7   5   1      259.97      244.32     12.53 o 
  -6   5   1      557.03      554.89      9.64 o 
  -5   5   1     1402.91     1440.06     17.83 o 
  -4   5   1      516.29      477.60     12.15 o 
  -3   5   1      273.11      304.00      6.46 o 
  -2   5   1     1066.32     1149.03     11.73 o 
  -1   5   1      625.44      571.21      7.25 o 
   0   5   1        5.30        0.73      1.29 o 
   1   5   1      865.36      891.46     11.47 o 
   2   5   1     2704.71     2625.93     23.29 o 
   3   5   1      570.56      515.31      7.93 o 
   4   5   1      740.26      734.91     12.31 o 
   5   5   1       39.15       26.12      3.82 o 
   6   5   1      834.01      792.95     20.52 o 
   7   5   1      356.23      317.08     12.94 o 
   8   5   1        0.09       -2.65      2.65 o 
   9   5   1        8.46        6.92      3.15 o 
  10   5   1       12.42       11.99      3.47 o 
  11   5   1       51.50       57.74      4.88 o 
  12   5   1      170.03      182.74      7.58 o 
  13   5   1        3.38        1.34      2.66 o 
  14   5   1      108.18      131.75      7.62 o 
  15   5   1        0.58       -0.57      4.22 o 
 -15   6   1      185.35      189.25     11.52 o 
 -14   6   1        0.06        0.48      4.35 o 
 -13   6   1      182.51      192.25     10.03 o 
 -12   6   1        1.01        4.02      3.95 o 
 -11   6   1      208.26      192.77      8.98 o 
 -10   6   1      453.38      480.29     13.53 o 
  -9   6   1      794.81      809.68     17.84 o 
  -8   6   1       97.68      116.01      6.65 o 
  -7   6   1      927.40      943.03     16.73 o 
  -6   6   1      134.50      149.34      6.59 o 
  -5   6   1      746.58      756.26     14.02 o 
  -4   6   1      136.73      143.14      5.18 o 
  -3   6   1      348.67      360.05      7.65 o 
  -2   6   1     1043.95     1006.54     11.25 o 
  -1   6   1        2.24        5.66      1.80 o 
   0   6   1      368.55      404.61      6.97 o 
   1   6   1     1543.50     1537.50     15.68 o 
   2   6   1     1383.72     1399.64     15.84 o 
   3   6   1        6.75       11.31      2.91 o 
   4   6   1      381.23      339.51      8.94 o 
   5   6   1      142.86      146.24      6.51 o 
   6   6   1        0.13        3.24      2.91 o 
   7   6   1      142.00      131.38      7.76 o 
   8   6   1        9.69       10.44      3.94 o 
   9   6   1      256.58      286.42     10.58 o 
  10   6   1        3.23       -1.66      3.56 o 
  11   6   1      101.86       94.32      7.77 o 
  12   6   1      219.77      204.39      9.07 o 
  13   6   1       27.75       33.88      5.35 o 
  14   6   1       11.20       14.65      6.36 o 
  15   6   1       55.43       65.08      9.06 o 
 -15   7   1       64.76       65.03     15.93 o 
 -14   7   1        7.68        0.67      3.55 o 
 -13   7   1        0.84        4.29      4.69 o 
 -12   7   1      129.94      132.90      9.39 o 
 -11   7   1       64.11       66.89      6.88 o 
 -10   7   1       25.79       18.06      4.87 o 
  -9   7   1      151.68      136.92      8.72 o 
  -8   7   1      405.67      398.80     12.58 o 
  -7   7   1      242.31      217.02      8.88 o 
  -6   7   1      409.57      398.56     10.64 o 
  -5   7   1      829.04      844.08     15.77 o 
  -4   7   1        4.42        5.11      3.12 o 
  -3   7   1       69.97       69.99      5.14 o 
  -2   7   1      363.74      367.17      9.45 o 
  -1   7   1     2610.13     2472.53     25.08 o 
   0   7   1     1082.71     1048.39     13.31 o 
   1   7   1      229.42      237.88      6.02 o 
   2   7   1     1228.58     1220.55     19.06 o 
   3   7   1      406.72      380.14      9.94 o 
   4   7   1       16.06       17.56      3.58 o 
   5   7   1      210.12      206.83      7.87 o 
   6   7   1       23.61       30.39      4.24 o 
   7   7   1       14.07       13.03      5.35 o 
   8   7   1      177.58      178.27      9.11 o 
   9   7   1       95.79       94.36     11.09 o 
  10   7   1       43.41       46.88      6.28 o 
  11   7   1       50.76       54.20      6.16 o 
  12   7   1       80.01       91.84      7.51 o 
  13   7   1       10.49        7.03      5.81 o 
  14   7   1       42.06       50.25      6.25 o 
 -14   8   1       14.29        9.40      8.75 o 
 -13   8   1       10.54       14.47      4.72 o 
 -12   8   1      107.64      100.70      8.98 o 
 -11   8   1        0.88        3.57      4.50 o 
 -10   8   1      421.24      401.14     13.92 o 
  -9   8   1        9.51        8.82      4.53 o 
  -8   8   1       34.01       32.91      5.62 o 
  -7   8   1      262.48      265.86     10.82 o 
  -6   8   1      347.87      323.52     13.01 o 
  -5   8   1      143.13      128.22      7.91 o 
  -4   8   1      339.85      330.28      9.81 o 
  -3   8   1        8.35        4.52      3.19 o 
  -2   8   1      125.46      117.68      6.51 o 
  -1   8   1      255.81      226.99      7.50 o 
   0   8   1       72.35       74.87      5.89 o 
   1   8   1        0.04        1.18      2.79 o 
   2   8   1        4.00        3.67      3.15 o 
   3   8   1        1.01        0.87      3.05 o 
   4   8   1       23.57       28.62      4.72 o 
   5   8   1      450.57      451.25     13.18 o 
   6   8   1       79.31       87.16      8.35 o 
   7   8   1       31.34       30.56      9.33 o 
   8   8   1      691.75      653.05     17.62 o 
   9   8   1       54.36       58.37      6.97 o 
  10   8   1        0.06       -2.73      5.57 o 
  11   8   1      373.37      378.09     22.20 o 
  12   8   1       36.64       34.29      5.76 o 
  13   8   1       23.83       16.05      4.84 o 
 -13   9   1       37.60       35.56      5.82 o 
 -12   9   1       49.15       59.44      8.00 o 
 -11   9   1       14.32       11.81      5.64 o 
 -10   9   1       28.92       30.83      6.36 o 
  -9   9   1        1.43        0.26      4.57 o 
  -8   9   1        0.27        4.71      4.85 o 
  -7   9   1      141.63      146.38      9.91 o 
  -6   9   1        0.20        0.34      3.96 o 
  -5   9   1      363.00      356.19     12.52 o 
  -4   9   1        6.86       -2.10      3.71 o 
  -3   9   1       75.22       94.48      6.62 o 
  -2   9   1       61.36       69.03      6.51 o 
  -1   9   1       24.98       36.09      5.55 o 
   0   9   1       44.27       58.59      6.70 o 
   1   9   1       82.54       90.49      9.27 o 
   2   9   1      102.40       84.96      7.25 o 
   3   9   1       98.05       93.24      6.59 o 
   4   9   1       76.30       83.69      7.43 o 
   5   9   1       25.12       23.79      5.62 o 
   6   9   1      243.37      233.08     11.00 o 
   7   9   1      203.74      203.17     10.59 o 
   8   9   1       14.24        5.09      4.73 o 
   9   9   1       76.04       63.89      7.72 o 
  10   9   1        0.70        9.25      4.49 o 
  11   9   1       12.17       12.89      4.74 o 
  12   9   1        0.98        2.61      4.81 o 
 -11  10   1       80.01       60.48      8.08 o 
 -10  10   1        7.38        5.77      5.29 o 
  -9  10   1      185.15      189.40     13.49 o 
  -8  10   1        7.49        8.31      5.33 o 
  -7  10   1        0.01       -2.56      4.58 o 
  -6  10   1       25.72       30.51      5.93 o 
  -5  10   1       72.65       88.46      8.16 o 
  -4  10   1        0.80        7.51      5.29 o 
  -3  10   1        1.26       -2.19      7.62 o 
  -2  10   1        8.23       12.54      8.32 o 
  -1  10   1       29.46       61.44      7.70 o 
   0  10   1        0.04       -0.58      3.21 o 
   1  10   1      158.98      162.99     19.25 o 
   2  10   1       39.00       44.18     11.38 o 
   3  10   1       63.26       54.87     13.00 o 
   4  10   1        2.62       10.08      5.79 o 
   5  10   1       12.75       11.61      5.30 o 
   6  10   1        6.71        9.69      5.18 o 
   7  10   1       70.64       75.34      9.04 o 
   8  10   1        3.59       -4.45      8.18 o 
   9  10   1        2.27        9.62      4.71 o 
  10  10   1        6.64        8.84      4.88 o 
  11  10   1        1.10        4.27      4.66 o 
 -10  11   1       58.48       64.69     12.65 o 
  -9  11   1      136.83      136.58     10.91 o 
  -8  11   1        5.14        2.28      5.10 o 
  -7  11   1       72.97       57.77      7.77 o 
  -6  11   1        0.65        0.17     11.87 o 
  -5  11   1       53.68       56.66     13.49 o 
  -4  11   1        6.92        9.71      9.51 o 
  -3  11   1       24.47       27.46     11.69 o 
  -2  11   1        0.03        1.75      8.07 o 
  -1  11   1        8.76        2.63      5.69 o 
   0  11   1       63.83       21.67      8.33 o 
   1  11   1      217.06      209.75     19.75 o 
   2  11   1       72.99       95.51     16.60 o 
   3  11   1       49.43       47.00     13.24 o 
   4  11   1       21.85       30.92     11.86 o 
   5  11   1       33.21       21.87     11.86 o 
   6  11   1        4.95        0.13      6.11 o 
   7  11   1        0.09        2.33      6.22 o 
   8  11   1       71.99       78.39     10.95 o 
   9  11   1       37.11       36.46      6.37 o 
  -8  12   1       40.67       34.52      8.66 o 
  -7  12   1       23.24        1.90      9.68 o 
  -6  12   1        5.66       12.26     10.98 o 
  -5  12   1       36.37       56.48     14.59 o 
  -4  12   1        2.76        0.90      9.05 o 
  -3  12   1       26.42       37.89     12.23 o 
  -2  12   1        4.00       -7.99      7.99 o 
  -1  12   1      146.57      121.15     52.28 o 
   0  12   1       43.16       34.73     14.90 o 
   1  12   1      280.89      322.06     25.71 o 
   2  12   1        1.01       -2.24      8.94 o 
   3  12   1       14.28       19.68     12.04 o 
   4  12   1       72.94       86.16     17.47 o 
   5  12   1      216.27      238.70     23.42 o 
   6  12   1       26.82       33.87     12.61 o 
   7  12   1        0.31       -3.40      8.74 o 
  -5  13   1      130.58      123.37     19.96 o 
  -4  13   1      100.85       95.06     18.31 o 
  -3  13   1        0.74        8.99      6.73 o 
  -2  13   1       69.21       59.21     10.71 o 
  -1  13   1       24.30       15.46      7.51 o 
   0  13   1      235.61      248.36     16.47 o 
   1  13   1       42.50       48.73     13.92 o 
   2  13   1        3.14        7.41     10.02 o 
   3  13   1        8.81       -0.91      9.29 o 
   4  13   1      419.07      398.58     29.86 o 
 -16   0   2       67.17       55.13     12.87 o 
 -15   0   2       40.44       40.54      7.75 o 
 -14   0   2       11.96       21.95      5.40 o 
 -13   0   2     1318.96     1221.97     30.68 o 
 -12   0   2       77.81       75.31      9.51 o 
 -11   0   2      121.72      151.19     11.30 o 
 -10   0   2      485.14      483.27     16.00 o 
  -9   0   2     1202.07     1197.39     26.58 o 
  -8   0   2      116.07      134.96      7.65 o 
  -7   0   2      189.05      231.83      8.95 o 
  -6   0   2     2388.07     2510.17     42.63 o 
  -5   0   2       31.27       56.22      4.18 o 
  -4   0   2     1777.96     1737.17     29.01 o 
  -3   0   2       92.75       83.71      6.24 o 
  -1   0   2     3756.95     3651.18     73.48 o 
   1   0   2     4362.69     4457.43     61.39 o 
   2   0   2     7829.25     7907.94     94.85 o 
   3   0   2      223.03      208.36      7.63 o 
   4   0   2     3376.66     3480.83     33.07 o 
   5   0   2      342.23      317.91      4.97 o 
   6   0   2     1601.62     1568.43     16.94 o 
   7   0   2      135.16      156.85      3.93 o 
   8   0   2      266.21      309.94      6.92 o 
   9   0   2       31.80       48.15      4.40 o 
  10   0   2      572.82      587.29     13.37 o 
  11   0   2      404.07      373.51     12.47 o 
  12   0   2       35.98       31.62      5.12 o 
  13   0   2      995.90      966.02     17.54 o 
  14   0   2      303.42      308.82      9.53 o 
  15   0   2       31.72       54.04      8.33 o 
  16   0   2      833.43      836.08     39.80 o 
 -17   1   2       78.38       64.00     11.06 o 
 -16   1   2      251.58      237.77     12.62 o 
 -15   1   2       88.81       96.16      7.73 o 
 -14   1   2      225.76      210.55      8.08 o 
 -13   1   2       35.99       44.81      4.34 o 
 -12   1   2      176.72      167.38      6.89 o 
 -11   1   2      273.11      279.13      8.02 o 
 -10   1   2      904.89      830.09     13.84 o 
  -9   1   2       18.46       21.82      3.29 o 
  -8   1   2       55.45       37.65      3.50 o 
  -7   1   2     2282.07     2301.75     28.86 o 
  -6   1   2     1701.25     1778.00     22.56 o 
  -5   1   2      613.49      633.10      7.75 o 
  -4   1   2     7351.68     7724.64     71.04 o 
  -3   1   2     7860.31     8279.85     92.65 o 
  -2   1   2     8191.01     8285.00     93.60 o 
  -1   1   2      415.45      479.17      7.36 o 
   0   1   2     2468.81     2358.22     33.54 o 
   1   1   2      493.71      545.59      6.70 o 
   2   1   2      110.58      107.76      2.91 o 
   3   1   2      263.37      297.03      4.17 o 
   4   1   2       26.95       17.57      1.04 o 
   5   1   2     1345.27     1408.59     10.82 o 
   6   1   2      339.40      354.59      4.15 o 
   7   1   2       83.00       67.45      2.18 o 
   8   1   2      439.92      453.31      6.36 o 
   9   1   2        8.30       12.38      1.70 o 
  10   1   2      143.69      158.80      5.51 o 
  11   1   2      413.49      405.08      6.94 o 
  12   1   2       96.34       94.67      4.72 o 
  13   1   2       26.87       31.68      3.56 o 
  14   1   2      107.62      118.81      5.68 o 
  15   1   2       26.51       35.35      6.11 o 
  16   1   2      155.80      176.77      7.56 o 
 -17   2   2      207.69      222.90     18.11 o 
 -16   2   2        1.33        6.23      5.53 o 
 -15   2   2       72.19       80.04      7.39 o 
 -14   2   2       85.36       82.28      7.16 o 
 -13   2   2      167.77      161.77      5.14 o 
 -12   2   2      141.04      130.17      4.36 o 
 -11   2   2      120.74      120.65      4.55 o 
 -10   2   2        2.20        4.92      1.58 o 
  -9   2   2      119.40      128.74      3.27 o 
  -8   2   2      541.29      550.51      6.81 o 
  -7   2   2     3725.52     4007.25     33.00 o 
  -6   2   2     1982.23     2088.21     18.18 o 
  -5   2   2      142.23      185.01      3.26 o 
  -4   2   2     2510.72     2670.76     29.28 o 
  -3   2   2     6584.65     6847.56     69.75 o 
  -2   2   2     2837.83     2754.91     64.51 o 
  -1   2   2        0.71       -1.08      1.08 o 
   0   2   2     7300.42     7434.53     61.50 o 
   1   2   2     6777.93     6816.54    130.01 o 
   2   2   2      513.62      505.25      8.08 o 
   3   2   2     7722.78     7954.84    118.35 o 
   4   2   2       21.28       14.09      1.32 o 
   5   2   2     2144.68     2156.58     28.17 o 
   6   2   2     1739.63     1702.60     14.27 o 
   7   2   2      165.22      165.87      3.52 o 
   8   2   2       60.43       68.48      3.05 o 
   9   2   2       42.86       41.50      3.06 o 
  10   2   2      116.66      106.99      4.65 o 
  11   2   2      667.32      652.95     10.64 o 
  12   2   2      423.24      461.30      9.54 o 
  13   2   2       32.07       32.85      4.07 o 
  14   2   2      364.01      383.38     10.12 o 
  15   2   2       51.59       56.16      7.18 o 
  16   2   2        5.64        9.98      3.69 o 
 -17   3   2        0.02        6.91      4.34 o 
 -16   3   2       23.20       26.88      4.18 o 
 -15   3   2        1.49       -0.45      2.96 o 
 -14   3   2      145.71      139.43      6.11 o 
 -13   3   2        3.73        7.37      2.84 o 
 -12   3   2      637.10      633.18     12.13 o 
 -11   3   2        0.17        0.40      2.36 o 
 -10   3   2       14.12        9.63      2.64 o 
  -9   3   2       15.56       30.99      2.63 o 
  -8   3   2        1.16        0.48      1.65 o 
  -7   3   2      676.20      589.01      7.59 o 
  -6   3   2     1907.71     2044.72     18.22 o 
  -5   3   2     5558.23     6321.58     76.52 o 
  -4   3   2     1856.60     2003.64     23.79 o 
  -3   3   2     8515.71     9292.57     83.97 o 
  -2   3   2     1823.90     1861.84     17.28 o 
  -1   3   2      384.26      425.01      5.71 o 
   0   3   2      192.99      187.27      3.15 o 
   1   3   2      689.38      617.27     20.53 o 
   2   3   2        1.83        2.42      1.68 o 
   3   3   2      422.91      366.00      6.52 o 
   4   3   2     1543.58     1614.35     20.61 o 
   5   3   2      182.81      244.13      5.64 o 
   6   3   2      375.29      364.75      7.20 o 
   7   3   2      447.93      404.14      8.08 o 
   8   3   2      572.23      560.67     10.13 o 
   9   3   2       29.92       22.24      2.82 o 
  10   3   2      462.32      442.96      8.99 o 
  11   3   2      174.98      169.58      6.76 o 
  12   3   2      133.80      156.67      6.85 o 
  13   3   2        3.02        1.89      2.99 o 
  14   3   2      103.52      112.82      6.82 o 
  15   3   2       61.29       64.92      5.66 o 
  16   3   2        2.50        4.38      6.90 o 
 -17   4   2       61.07       61.04      9.44 o 
 -16   4   2       79.96       76.93      6.35 o 
 -15   4   2       29.43       27.45      4.56 o 
 -14   4   2        2.43        6.09      3.35 o 
 -13   4   2       19.11       20.60      3.72 o 
 -12   4   2       13.31       13.84      3.41 o 
 -11   4   2        2.89        5.87      3.35 o 
 -10   4   2        2.08        0.16      2.77 o 
  -9   4   2       89.26       88.83      5.07 o 
  -8   4   2      359.55      400.72     10.20 o 
  -7   4   2       18.27       43.70      4.95 o 
  -6   4   2      733.11      704.98     12.06 o 
  -5   4   2      284.18      337.98      6.50 o 
  -4   4   2      813.07      889.37     12.37 o 
  -3   4   2      408.52      432.08      7.13 o 
  -2   4   2      312.79      390.09      5.40 o 
  -1   4   2      547.39      549.34      6.70 o 
   0   4   2       92.52       98.68      3.16 o 
   1   4   2      157.31      175.01      3.93 o 
   2   4   2       25.66       24.57      3.45 o 
   3   4   2      623.29      689.93     11.25 o 
   4   4   2        0.03       -0.30      1.67 o 
   5   4   2      148.16      138.87      4.68 o 
   6   4   2       42.89       52.60      3.55 o 
   7   4   2       47.04       47.47      3.66 o 
   8   4   2      353.26      323.30      7.81 o 
   9   4   2       48.98       41.65      3.82 o 
  10   4   2       77.06       75.14      5.05 o 
  11   4   2        1.00        0.58      2.82 o 
  12   4   2        8.80        5.50      3.12 o 
  13   4   2       18.14       10.49      3.72 o 
  14   4   2       38.66       34.34      6.64 o 
  15   4   2      138.01      124.65     10.54 o 
 -16   5   2       11.56       14.06      5.15 o 
 -15   5   2       43.57       52.53     13.00 o 
 -14   5   2       78.93       72.85      6.91 o 
 -13   5   2       86.35       77.50      6.65 o 
 -12   5   2      116.48      135.32      8.46 o 
 -11   5   2       11.10       14.15      3.95 o 
 -10   5   2       22.63       17.95      4.11 o 
  -9   5   2        7.30        7.71      3.44 o 
  -8   5   2      129.16      116.13      6.15 o 
  -7   5   2      199.94      205.42      6.99 o 
  -6   5   2       37.22       34.18      3.93 o 
  -5   5   2       24.62       22.19      2.69 o 
  -4   5   2        0.08       -0.02      1.73 o 
  -3   5   2      266.62      280.81      6.27 o 
  -2   5   2      913.09     1020.22     10.69 o 
  -1   5   2      197.77      222.11      4.65 o 
   0   5   2      604.54      608.49      8.33 o 
   1   5   2      140.48      170.17      4.55 o 
   2   5   2       16.21       23.14      2.16 o 
   3   5   2      770.26      817.68     13.36 o 
   4   5   2      134.08      167.22      8.84 o 
   5   5   2        0.74        2.52      2.53 o 
   6   5   2      346.69      334.92     13.91 o 
   7   5   2        2.16        3.05      3.04 o 
   8   5   2      204.50      207.61      8.34 o 
   9   5   2       94.22       88.30      6.13 o 
  10   5   2       85.37       93.93      5.93 o 
  11   5   2        9.07       12.94      3.40 o 
  12   5   2      223.25      223.78      8.24 o 
  13   5   2        7.12        7.49      3.62 o 
  14   5   2       41.00       47.33      5.35 o 
  15   5   2       56.50       48.12      5.49 o 
 -16   6   2       24.80       29.83      5.89 o 
 -15   6   2       14.57       28.43      6.13 o 
 -14   6   2       54.24       47.19     12.04 o 
 -13   6   2       20.71       15.25      4.74 o 
 -12   6   2        4.39       -1.18      3.62 o 
 -11   6   2      210.33      206.55     10.18 o 
 -10   6   2       89.40       86.65      6.80 o 
  -9   6   2      303.33      305.97     10.52 o 
  -8   6   2     1295.83     1218.18     20.05 o 
  -7   6   2      222.29      198.16      7.54 o 
  -6   6   2      268.32      239.05      8.20 o 
  -5   6   2      326.82      318.70      7.45 o 
  -4   6   2      138.32      144.38      5.13 o 
  -3   6   2      308.17      335.27      8.42 o 
  -2   6   2      142.00      155.57      3.86 o 
  -1   6   2      486.15      513.90      8.47 o 
   0   6   2      174.70      187.84      4.87 o 
   1   6   2     1480.90     1474.96     17.84 o 
   2   6   2       82.07       80.06      4.26 o 
   3   6   2      471.14      507.30      9.46 o 
   4   6   2      201.56      202.55      7.14 o 
   5   6   2      699.31      724.55     16.10 o 
   6   6   2      637.28      648.94     15.49 o 
   7   6   2        0.85        4.36      3.54 o 
   8   6   2      247.46      235.51      9.75 o 
   9   6   2      172.03      182.50      8.17 o 
  10   6   2       16.80        8.50      5.62 o 
  11   6   2        3.90        8.76      3.71 o 
  12   6   2      140.57      139.24      8.47 o 
  13   6   2       11.11       14.07      4.32 o 
  14   6   2        1.62        6.64      4.04 o 
 -15   7   2       19.32       30.27      8.29 o 
 -14   7   2       57.18       50.47      7.86 o 
 -13   7   2        1.45        6.13      5.24 o 
 -12   7   2        0.67        7.13      4.38 o 
 -11   7   2      103.10      100.73      7.99 o 
 -10   7   2      118.01      104.26      7.96 o 
  -9   7   2      349.69      319.89     11.59 o 
  -8   7   2        3.14        9.72      4.51 o 
  -7   7   2      679.80      687.55     16.62 o 
  -6   7   2        0.17       -1.39      2.78 o 
  -5   7   2        0.91        1.01      2.98 o 
  -4   7   2      133.81      135.86      6.82 o 
  -3   7   2     1294.65     1233.67     19.41 o 
  -2   7   2       25.99       27.12      3.46 o 
  -1   7   2      401.18      404.95      8.39 o 
   0   7   2      147.22      135.59      4.77 o 
   1   7   2      281.06      297.23      8.42 o 
   2   7   2     2255.71     2222.59     29.53 o 
   3   7   2     2955.59     2972.12     37.53 o 
   4   7   2       18.21       19.89      3.78 o 
   5   7   2      602.27      594.33     13.19 o 
   6   7   2        2.91        1.49      3.22 o 
   7   7   2      654.33      684.60     16.96 o 
   8   7   2       37.71       42.70      5.82 o 
   9   7   2       15.77        2.89      3.38 o 
  10   7   2       13.34        7.45      3.93 o 
  11   7   2       64.01       67.49      6.74 o 
  12   7   2       15.92       18.86      4.74 o 
  13   7   2       46.37       50.26      6.11 o 
  14   7   2        4.02        8.16      7.68 o 
 -14   8   2       12.52       18.24     21.98 o 
 -13   8   2       66.42       70.97      7.94 o 
 -12   8   2      134.37      134.53      9.85 o 
 -11   8   2       10.10        8.85      4.90 o 
 -10   8   2        0.20        1.34      6.75 o 
  -9   8   2        7.38        6.46      4.38 o 
  -8   8   2      173.29      201.95     13.34 o 
  -7   8   2       37.50       29.78      5.12 o 
  -6   8   2        1.96        4.32      3.74 o 
  -5   8   2        4.38       -1.39      2.90 o 
  -4   8   2       10.28        8.14      3.44 o 
  -3   8   2        0.07        1.70      2.93 o 
  -2   8   2      480.96      500.76     11.35 o 
  -1   8   2      792.00      778.83     14.44 o 
   0   8   2        0.09        1.84      3.61 o 
   1   8   2      103.78       80.04      6.14 o 
   2   8   2     1623.41     1570.83     23.75 o 
   3   8   2      138.62      151.11      7.43 o 
   4   8   2        0.10        0.20      3.04 o 
   5   8   2       65.85       65.85      5.82 o 
   6   8   2      988.53      996.73     21.82 o 
   7   8   2       59.65       64.59      6.90 o 
   8   8   2        1.13        0.00      4.07 o 
   9   8   2       23.52       29.08      5.25 o 
  10   8   2      228.52      249.99     10.58 o 
  11   8   2       23.58       17.11      8.04 o 
  12   8   2        3.68        5.23      4.44 o 
  13   8   2      148.49      152.89     10.33 o 
 -13   9   2        0.19       -5.47      5.51 o 
 -12   9   2        8.52        3.23      5.33 o 
 -11   9   2      176.02      175.75     11.09 o 
 -10   9   2      391.13      414.60     17.44 o 
  -9   9   2        0.78       -3.50      4.34 o 
  -8   9   2      202.37      212.30     10.61 o 
  -7   9   2      939.88      924.31     21.51 o 
  -6   9   2       49.57       41.20      6.03 o 
  -5   9   2        0.09       -2.65      3.71 o 
  -4   9   2      837.16      826.94     19.27 o 
  -3   9   2       68.37       57.24      5.48 o 
  -2   9   2       32.34       41.72      5.34 o 
  -1   9   2        0.83       14.44      5.40 o 
   0   9   2       58.59       67.66      8.05 o 
   1   9   2      256.10      262.56     18.19 o 
   2   9   2       61.56       66.51      6.67 o 
   3   9   2      116.39      113.21      7.18 o 
   4   9   2       56.27       54.45      6.41 o 
   5   9   2       33.33       36.43      5.93 o 
   6   9   2       12.92        5.16      6.21 o 
   7   9   2      156.15      143.39     10.20 o 
   8   9   2       84.14       82.06      7.47 o 
   9   9   2      108.42      117.39      8.73 o 
  10   9   2       62.99       69.07      7.32 o 
  11   9   2       24.55       17.50      5.35 o 
  12   9   2       11.24       10.79      6.33 o 
 -12  10   2        4.78        0.26     14.60 o 
 -11  10   2       17.63       19.12      6.24 o 
 -10  10   2       82.59       75.55      8.50 o 
  -9  10   2      155.99      155.83     11.22 o 
  -8  10   2       10.88        4.90      5.14 o 
  -7  10   2       46.59       52.97      9.72 o 
  -6  10   2      532.75      562.02     16.98 o 
  -5  10   2      234.23      246.94     11.21 o 
  -4  10   2       25.44       30.96      6.76 o 
  -3  10   2        0.01        2.80      7.80 o 
  -2  10   2       98.79      102.11     15.05 o 
  -1  10   2      386.83      381.96     24.60 o 
   0  10   2      120.57      132.09     17.05 o 
   1  10   2       37.26        5.18      4.73 o 
   2  10   2      579.08      603.07     31.79 o 
   3  10   2       95.05       99.71     10.24 o 
   4  10   2       93.96       77.64      9.61 o 
   5  10   2       49.80       55.13      7.03 o 
   6  10   2      852.61      895.68     27.60 o 
   7  10   2        4.77        4.70      4.38 o 
   8  10   2       56.23       50.01      6.52 o 
   9  10   2       26.40       25.35      5.67 o 
  10  10   2       95.27      108.70      9.00 o 
 -10  11   2        4.15       -2.88      5.76 o 
  -9  11   2        0.11        5.21      5.33 o 
  -8  11   2        6.84        5.49      5.32 o 
  -7  11   2       60.93       61.17      7.93 o 
  -6  11   2      614.97      648.91     22.91 o 
  -5  11   2        0.12       -3.04      8.53 o 
  -4  11   2      116.19      137.58     19.07 o 
  -3  11   2      391.04      422.94     27.13 o 
  -2  11   2       61.56       75.93     14.96 o 
  -1  11   2      294.08      296.93     16.59 o 
   0  11   2       85.10       66.53     14.36 o 
   1  11   2       60.63       33.48      9.58 o 
   2  11   2       10.02        6.16      9.22 o 
   3  11   2      116.74      140.92     19.43 o 
   4  11   2       39.14       23.04     12.28 o 
   5  11   2       30.87       29.54      8.21 o 
   6  11   2       46.96       46.47     10.16 o 
   7  11   2      115.83      137.05     32.04 o 
   8  11   2       39.39       48.72      9.26 o 
   9  11   2       47.42       45.35      6.72 o 
  -8  12   2       16.47       22.25      8.11 o 
  -7  12   2        3.10       -2.62      8.99 o 
  -6  12   2      323.20      332.70     26.62 o 
  -5  12   2       18.74       25.60     12.35 o 
  -4  12   2       36.67       19.54     11.67 o 
  -3  12   2       98.42       95.47     16.76 o 
  -2  12   2       42.42       27.17     10.89 o 
  -1  12   2       27.92       26.80      8.08 o 
   0  12   2      158.50      130.24     36.50 o 
   1  12   2       30.31       41.56     12.91 o 
   2  12   2      151.54      138.03     20.18 o 
   3  12   2       56.65       38.82     13.37 o 
   4  12   2        2.74        3.15     10.32 o 
   5  12   2        0.02        6.66      9.88 o 
   6  12   2       92.14       76.84     17.07 o 
   7  12   2      116.24       94.29     17.66 o 
  -5  13   2        9.56        7.28      9.59 o 
  -4  13   2       35.10       27.02     12.42 o 
  -3  13   2      143.62      163.31     15.54 o 
  -2  13   2       59.24       41.53      9.66 o 
  -1  13   2      146.53      153.58     15.40 o 
   0  13   2        8.34        4.91      5.65 o 
   1  13   2       22.99       31.82      9.08 o 
   2  13   2       71.01       58.54     14.83 o 
   3  13   2       26.14       49.44     14.20 o 
   4  13   2       22.42       29.46     12.02 o 
 -17   1   3       21.37       26.98      8.24 o 
 -16   1   3       29.25       35.42     11.54 o 
 -15   1   3       54.66       65.05      7.76 o 
 -14   1   3       21.17       22.91      3.64 o 
 -13   1   3       53.34       52.84      4.83 o 
 -12   1   3        3.53        5.91      2.81 o 
 -11   1   3       65.39       48.83      4.20 o 
 -10   1   3      705.00      673.70     13.25 o 
  -9   1   3       46.03       54.28      4.22 o 
  -8   1   3      898.39      951.43     14.92 o 
  -7   1   3        0.05        2.84      1.78 o 
  -6   1   3      113.81      110.72      2.84 o 
  -5   1   3        6.87        3.04      0.88 o 
  -4   1   3     2181.73     2275.31     19.89 o 
  -3   1   3      577.33      591.32      9.34 o 
  -2   1   3    15428.08    15366.72    174.66 o 
  -1   1   3      101.99      121.45      2.69 o 
   0   1   3     7905.96     7902.81     67.15 o 
   1   1   3    23092.67    22924.59    179.28 o 
   2   1   3       16.90       17.88      1.50 o 
   3   1   3        2.07       -0.67      0.67 o 
   4   1   3       15.36       17.74      1.25 o 
   5   1   3       21.74       37.65      1.65 o 
   6   1   3       84.97      103.76      2.63 o 
   7   1   3      481.85      490.15      5.72 o 
   8   1   3      290.12      303.62      5.57 o 
   9   1   3       57.99       58.42      3.06 o 
  10   1   3        0.84        0.92      1.85 o 
  11   1   3       20.15       22.18      2.54 o 
  12   1   3       35.54       39.36      3.70 o 
  13   1   3      154.08      163.37      6.44 o 
  14   1   3        9.21       12.05      3.26 o 
  15   1   3        2.92        5.07      3.35 o 
  16   1   3       32.98       34.07      7.37 o 
 -17   2   3       18.53       25.20     12.83 o 
 -16   2   3       52.27       49.07     10.27 o 
 -15   2   3       22.56       14.45      5.45 o 
 -14   2   3       43.05       44.24      6.29 o 
 -13   2   3      320.77      301.02     13.38 o 
 -12   2   3       86.97       72.21      4.19 o 
 -11   2   3      690.72      642.98     10.89 o 
 -10   2   3      506.45      503.88      6.86 o 
  -9   2   3       29.82       25.54      1.87 o 
  -8   2   3      385.19      323.01      6.09 o 
  -7   2   3      127.63      133.20      4.28 o 
  -6   2   3     1227.57     1290.69     12.89 o 
  -5   2   3      409.36      442.07      5.94 o 
  -4   2   3        7.70        6.48      2.63 o 
  -3   2   3       25.17       33.45      1.56 o 
  -2   2   3      478.69      510.69      7.25 o 
  -1   2   3     3668.71     3810.00     32.57 o 
   0   2   3      244.49      282.24      4.45 o 
   1   2   3      996.64     1022.48     12.40 o 
   2   2   3      530.20      539.15      7.17 o 
   3   2   3       89.62      137.56      6.55 o 
   4   2   3      147.05      108.68      7.35 o 
   5   2   3       89.35       97.37      2.98 o 
   6   2   3       17.53       15.65      1.64 o 
   7   2   3       64.96       45.01      2.77 o 
   8   2   3       30.59       36.49      3.17 o 
   9   2   3       53.67       66.97      4.20 o 
  10   2   3      391.53      379.46      8.34 o 
  11   2   3        0.06        1.82      2.47 o 
  12   2   3        4.57        7.60      2.93 o 
  13   2   3        0.24       -0.87      3.01 o 
  14   2   3        9.01       13.07      3.84 o 
  15   2   3      101.77      106.05      6.87 o 
 -17   3   3      135.52      136.73      8.66 o 
 -16   3   3      112.58      107.62     11.11 o 
 -15   3   3       62.66       61.90      6.16 o 
 -14   3   3      274.45      270.69      8.51 o 
 -13   3   3       34.65       30.65      3.56 o 
 -12   3   3       27.55       22.66      4.32 o 
 -11   3   3      291.86      272.55      7.29 o 
 -10   3   3      505.64      501.78     10.00 o 
  -9   3   3      911.65      886.75     11.40 o 
  -8   3   3      318.89      336.47      5.37 o 
  -7   3   3      132.11      178.38      3.78 o 
  -6   3   3     3579.30     3639.20     33.89 o 
  -5   3   3       33.03       33.72      4.50 o 
  -4   3   3      171.50      218.23      4.39 o 
  -3   3   3     4820.95     5005.88     42.78 o 
  -2   3   3       85.35       92.54      2.74 o 
  -1   3   3      562.16      615.03      6.37 o 
   0   3   3      232.09      264.36      4.16 o 
   1   3   3       14.10        6.12      1.36 o 
   2   3   3     1465.23     1423.92     26.04 o 
   3   3   3       42.91       53.08      3.73 o 
   4   3   3       13.01       22.91      2.11 o 
   5   3   3     2807.54     2621.57     31.81 o 
   6   3   3     1525.39     1425.49     16.91 o 
   7   3   3      325.75      334.83      7.17 o 
   8   3   3     1064.26      978.00     21.23 o 
   9   3   3       21.84       18.69      2.88 o 
  10   3   3       86.95       87.66      4.97 o 
  11   3   3        1.73        0.98      2.82 o 
  12   3   3       11.68        6.17      4.11 o 
  13   3   3       28.36       26.77      4.25 o 
  14   3   3      100.95      117.85      9.37 o 
  15   3   3        2.65        0.70      3.61 o 
 -17   4   3       20.03       32.15      5.59 o 
 -16   4   3      181.54      186.89      9.36 o 
 -15   4   3       77.50       81.87      6.52 o 
 -14   4   3       21.15       21.22      6.25 o 
 -13   4   3      243.78      253.15      8.12 o 
 -12   4   3     1377.61     1329.47     20.52 o 
 -11   4   3       91.56       88.77      5.29 o 
 -10   4   3      763.46      742.39     17.00 o 
  -9   4   3     1280.44     1278.00     21.50 o 
  -8   4   3     1579.29     1541.57     24.27 o 
  -7   4   3     1212.97     1178.39     17.26 o 
  -6   4   3      582.43      581.50     10.63 o 
  -5   4   3     1625.53     1597.67     18.19 o 
  -4   4   3     5570.20     5897.25     55.61 o 
  -3   4   3     5638.98     6115.80     63.97 o 
  -2   4   3     3492.21     3841.90     33.70 o 
  -1   4   3       91.35       98.03      2.61 o 
   0   4   3      148.41      179.18      4.65 o 
   1   4   3     2067.08     2198.83     21.25 o 
   2   4   3      185.98      189.33      9.38 o 
   3   4   3       35.84       38.86      5.96 o 
   4   4   3      446.60      468.33      8.90 o 
   5   4   3      645.62      662.91     12.18 o 
   6   4   3       76.55       64.22      4.06 o 
   7   4   3      574.77      526.02     10.11 o 
   8   4   3       19.27       12.79      3.14 o 
   9   4   3       64.34       69.55      4.94 o 
  10   4   3       39.77       36.73      4.19 o 
  11   4   3      318.29      293.63      9.45 o 
  12   4   3       64.37       65.04      5.46 o 
  13   4   3       21.91       25.55      4.34 o 
  14   4   3       15.08       12.45      4.01 o 
  15   4   3      149.50      149.81      8.17 o 
 -16   5   3      127.37      136.10     16.97 o 
 -15   5   3        3.53        1.19      7.36 o 
 -14   5   3       91.40      101.26     10.31 o 
 -13   5   3        0.68        4.26      3.86 o 
 -12   5   3       14.46        4.65      3.94 o 
 -11   5   3       68.27       55.29      5.54 o 
 -10   5   3      698.13      642.39     13.16 o 
  -9   5   3        0.35       -1.33      2.54 o 
  -8   5   3      579.13      558.28     11.73 o 
  -7   5   3       33.23       44.46      4.15 o 
  -6   5   3      409.16      377.59      7.56 o 
  -5   5   3        0.84       -1.72      1.72 o 
  -4   5   3       16.76       25.00      2.49 o 
  -3   5   3      632.78      646.46     11.83 o 
  -2   5   3     1064.52     1063.99     11.06 o 
  -1   5   3       27.06       46.60      2.59 o 
   0   5   3        5.59        2.39      1.42 o 
   1   5   3       19.48        8.36      1.80 o 
   2   5   3     1827.39     1840.97     25.69 o 
   3   5   3     2085.97     1916.47     70.45 o 
   4   5   3      174.19      132.93      5.89 o 
   5   5   3     1450.31     1492.69     22.47 o 
   6   5   3     3621.25     3466.60     48.55 o 
   7   5   3       83.59       94.68      5.51 o 
   8   5   3     1624.08     1525.35     21.67 o 
   9   5   3      199.95      205.84      9.57 o 
  10   5   3       29.89       30.04      4.12 o 
  11   5   3       30.66       29.60      4.34 o 
  12   5   3       11.70        7.13      3.42 o 
  13   5   3       49.85       52.49      5.64 o 
  14   5   3        7.44       15.45      4.15 o 
 -16   6   3       51.26       65.99      8.83 o 
 -15   6   3       55.72       40.82     18.23 o 
 -14   6   3        1.07        2.89      5.57 o 
 -13   6   3        0.04        5.17      4.03 o 
 -12   6   3      576.46      567.44     15.27 o 
 -11   6   3     1078.74     1053.59     21.42 o 
 -10   6   3        0.23       -3.38      3.38 o 
  -9   6   3      605.76      634.50     13.60 o 
  -8   6   3      576.98      557.40     12.34 o 
  -7   6   3      132.27      148.67      6.79 o 
  -6   6   3        7.23        0.80      4.09 o 
  -5   6   3       12.16        2.55      2.78 o 
  -4   6   3      127.84      126.87      4.82 o 
  -3   6   3      666.08      647.47     14.09 o 
  -2   6   3       43.62       40.10      2.32 o 
  -1   6   3      289.67      251.23      5.58 o 
   0   6   3      185.35      155.19      4.31 o 
   1   6   3      142.74      139.94      4.85 o 
   2   6   3       19.14       22.20      3.56 o 
   3   6   3      593.09      549.39     10.26 o 
   4   6   3       12.80       12.30      3.74 o 
   5   6   3       47.50       50.60      5.42 o 
   6   6   3       79.29       78.91      6.58 o 
   7   6   3      169.32      164.44      7.44 o 
   8   6   3      197.93      223.57      8.73 o 
   9   6   3        9.44       12.69      3.77 o 
  10   6   3      214.57      202.56      8.88 o 
  11   6   3      364.42      382.82     13.35 o 
  12   6   3        3.60        6.96      3.89 o 
  13   6   3       19.19       16.73      4.74 o 
  14   6   3       92.05       96.39      8.30 o 
 -15   7   3      118.82      114.80     11.94 o 
 -14   7   3      312.02      284.04     14.49 o 
 -13   7   3      209.81      217.44     12.38 o 
 -12   7   3       43.72       47.68      6.28 o 
 -11   7   3       43.03       39.35      5.74 o 
 -10   7   3      256.15      250.12     15.46 o 
  -9   7   3       36.06       27.65      4.97 o 
  -8   7   3       37.19       47.78      5.68 o 
  -7   7   3       44.21       44.68      4.75 o 
  -6   7   3      151.08      170.28      7.31 o 
  -5   7   3       33.59       33.49      4.23 o 
  -4   7   3       30.41       34.31      4.29 o 
  -3   7   3      153.47      128.89      6.44 o 
  -2   7   3     1174.27     1176.03     18.07 o 
  -1   7   3       43.81       38.20      4.85 o 
   0   7   3      493.56      463.98      8.28 o 
   1   7   3     2082.04     2069.27     24.92 o 
   2   7   3       60.61       72.09      5.94 o 
   3   7   3        8.49        6.56      3.18 o 
   4   7   3        0.10        0.90      3.08 o 
   5   7   3      145.19      159.02      7.40 o 
   6   7   3      498.65      485.85     14.21 o 
   7   7   3       35.88       27.59      4.72 o 
   8   7   3      131.51      140.58      8.03 o 
   9   7   3       72.89       72.23      6.58 o 
  10   7   3       35.55       44.48      5.78 o 
  11   7   3       50.78       47.73      6.14 o 
  12   7   3       68.67       69.65      7.05 o 
  13   7   3        3.10        0.81      3.30 o 
 -14   8   3        9.74       25.87      6.59 o 
 -13   8   3      208.87      222.79     13.37 o 
 -12   8   3        6.56        6.15      8.22 o 
 -11   8   3      154.28      148.37     10.06 o 
 -10   8   3       86.58       80.90      7.79 o 
  -9   8   3       45.91       36.25      5.87 o 
  -8   8   3      358.46      386.83     13.03 o 
  -7   8   3        1.37        7.58      4.36 o 
  -6   8   3      172.59      166.97      8.71 o 
  -5   8   3      129.27      144.08      7.56 o 
  -4   8   3      221.66      211.44      8.14 o 
  -3   8   3        2.73        1.73      3.12 o 
  -2   8   3      218.35      201.99      7.34 o 
  -1   8   3        0.03        3.69      2.78 o 
   0   8   3      122.86      123.31      7.74 o 
   1   8   3      224.67      222.48     10.44 o 
   2   8   3        7.01        3.56      2.31 o 
   3   8   3      192.22      182.09      7.59 o 
   4   8   3       12.80        9.91      3.65 o 
   5   8   3      166.91      146.74      9.13 o 
   6   8   3      346.71      332.12     10.86 o 
   7   8   3       55.10       53.04      7.18 o 
   8   8   3        1.63        0.87      3.72 o 
   9   8   3      110.57      107.33      8.16 o 
  10   8   3      119.73      120.83      8.89 o 
  11   8   3       18.26       14.25      4.94 o 
  12   8   3        2.28        5.03      4.26 o 
 -13   9   3       29.45       17.90      6.98 o 
 -12   9   3        0.67        5.07      6.52 o 
 -11   9   3       59.52       64.63      7.92 o 
 -10   9   3       93.63       86.24      8.69 o 
  -9   9   3       11.54        4.73      6.71 o 
  -8   9   3       33.26       22.69      5.37 o 
  -7   9   3       24.42       22.08      5.33 o 
  -6   9   3      135.00      139.30     11.59 o 
  -5   9   3      220.80      201.91     11.69 o 
  -4   9   3      763.14      716.16     17.66 o 
  -3   9   3       73.81       62.41      5.56 o 
  -2   9   3        0.31        9.88      8.63 o 
  -1   9   3        1.07        5.32      7.59 o 
   0   9   3      217.79      218.63     28.56 o 
   1   9   3        1.97       -4.11      4.26 o 
   2   9   3       87.59       85.40      8.65 o 
   3   9   3       28.32       27.32      4.58 o 
   4   9   3        0.54       -3.56      3.56 o 
   5   9   3      685.46      718.60     16.54 o 
   6   9   3       97.72      109.01      7.84 o 
   7   9   3      201.14      209.97     10.79 o 
   8   9   3       17.66       19.00      4.91 o 
   9   9   3       24.60       23.54      5.38 o 
  10   9   3        0.12       -2.46      4.01 o 
  11   9   3        0.90        2.87      4.78 o 
 -12  10   3       33.10       43.39      9.27 o 
 -11  10   3      123.77      112.13     10.01 o 
 -10  10   3        3.50       17.55      5.74 o 
  -9  10   3      213.73      220.60     11.67 o 
  -8  10   3       14.30       10.72      5.43 o 
  -7  10   3        0.09       -4.35      4.35 o 
  -6  10   3       26.10       24.68      5.71 o 
  -5  10   3        1.09       -0.48      4.56 o 
  -4  10   3       34.77       38.34      7.14 o 
  -3  10   3       73.78       87.85     14.63 o 
  -2  10   3      123.40      106.88     15.98 o 
  -1  10   3       47.26       67.50     13.30 o 
   0  10   3       98.90      106.61     16.55 o 
   1  10   3      132.12      120.30     16.76 o 
   2  10   3        5.10        3.90      4.59 o 
   3  10   3       35.42       36.94     12.28 o 
   4  10   3      254.13      263.79     14.60 o 
   5  10   3      201.75      243.16     10.68 o 
   6  10   3        2.20        6.34      4.35 o 
   7  10   3      338.87      362.04     12.86 o 
   8  10   3        7.42        8.90      4.63 o 
   9  10   3        0.05        4.66      4.50 o 
  10  10   3        1.67        3.71      4.74 o 
 -10  11   3        2.70        4.05      5.49 o 
  -9  11   3        1.82        6.81      5.60 o 
  -8  11   3      160.03      190.63     14.59 o 
  -7  11   3        0.06        2.99      5.80 o 
  -6  11   3      244.88      251.95     22.92 o 
  -5  11   3       46.22       56.42     13.89 o 
  -4  11   3        6.19        1.42      9.19 o 
  -3  11   3      231.22      214.73     20.60 o 
  -2  11   3       35.52       39.03      8.36 o 
  -1  11   3        0.04       -4.22      7.25 o 
   0  11   3        2.00        9.75      9.62 o 
   1  11   3      166.24      159.53     20.25 o 
   2  11   3        8.10        8.19      7.15 o 
   3  11   3       24.59       18.83     10.39 o 
   4  11   3       12.95       -5.55      8.64 o 
   5  11   3      159.61      158.81     14.05 o 
   6  11   3        1.65       -2.95      5.91 o 
   7  11   3       17.08        9.75     11.14 o 
   8  11   3       11.82       11.88      5.04 o 
  -8  12   3        1.77        1.41     10.52 o 
  -7  12   3      122.26       98.85     17.91 o 
  -6  12   3       95.68      105.97     18.43 o 
  -5  12   3      238.87      256.89     23.61 o 
  -4  12   3      135.31      135.76     19.93 o 
  -3  12   3      126.60      134.60     13.75 o 
  -2  12   3       45.06       45.51      8.97 o 
  -1  12   3        0.23        8.20      6.80 o 
   0  12   3        1.96        5.65      8.52 o 
   1  12   3       10.76        3.71      8.72 o 
   2  12   3        2.87       20.59     11.13 o 
   3  12   3       37.98       38.01     13.71 o 
   4  12   3       65.51       69.46     15.79 o 
   5  12   3        0.01        6.45      8.81 o 
   6  12   3       14.23       19.52     10.71 o 
  -5  13   3      101.14       86.49     17.68 o 
  -4  13   3        9.23       -3.79     23.87 o 
  -3  13   3        6.72        5.70      8.46 o 
  -2  13   3      177.87      177.26     15.92 o 
  -1  13   3        2.44       -1.70      6.53 o 
   0  13   3        3.22        5.55      6.41 o 
   1  13   3       51.12        7.09      6.72 o 
   2  13   3        4.88       13.61     10.19 o 
   3  13   3       45.70       46.68     12.99 o 
 -16   0   4        4.22       11.57      7.62 o 
 -15   0   4       71.56       65.45      9.67 o 
 -14   0   4      235.93      227.54     10.59 o 
 -13   0   4        6.75        5.65      4.88 o 
 -12   0   4       24.30       19.73      5.40 o 
 -11   0   4        0.90       -2.72      3.62 o 
 -10   0   4      412.16      366.48     23.99 o 
  -9   0   4      112.50      118.64      7.45 o 
  -8   0   4       49.30       49.36      4.92 o 
  -7   0   4        1.29       -2.00      2.00 o 
  -6   0   4      505.24      559.04     12.70 o 
  -5   0   4      909.59      896.03     16.79 o 
  -4   0   4     3958.72     4054.43     48.23 o 
  -3   0   4     1241.55     1310.14     14.86 o 
  -2   0   4      370.22      336.64      6.28 o 
  -1   0   4        8.23        5.95      1.57 o 
   0   0   4    44620.11    43095.09    588.50 o 
   1   0   4     7606.26     7643.24    119.89 o 
   2   0   4      384.36      461.67      7.81 o 
   3   0   4     2377.62     2418.44     28.37 o 
   4   0   4     3913.05     4010.32     67.87 o 
   5   0   4     5640.78     5359.47     56.78 o 
   6   0   4        4.51        1.65      1.74 o 
   7   0   4      347.83      358.66      8.52 o 
   8   0   4     1089.97     1019.38     16.78 o 
   9   0   4      809.61      817.00     16.12 o 
  10   0   4       70.05       65.49      5.04 o 
  11   0   4      305.14      297.84      9.14 o 
  12   0   4      187.00      170.85      7.94 o 
  13   0   4      330.25      337.22     18.79 o 
  14   0   4        0.19        6.72      3.84 o 
  15   0   4       12.06        7.47      6.52 o 
 -17   1   4      119.76      133.88     23.38 o 
 -16   1   4       68.53       66.26     12.48 o 
 -15   1   4        4.94        8.83      6.27 o 
 -14   1   4       33.44       35.67      4.25 o 
 -13   1   4      345.78      353.32      9.35 o 
 -12   1   4      667.31      644.46     13.75 o 
 -11   1   4      139.45      127.54      5.77 o 
 -10   1   4      942.32      952.78     12.55 o 
  -9   1   4     1970.84     1853.13     20.53 o 
  -8   1   4       77.83       64.99      2.97 o 
  -7   1   4      113.57      119.34      4.42 o 
  -6   1   4      231.72      273.70      4.03 o 
  -5   1   4     3174.99     3365.01     26.84 o 
  -4   1   4     3690.82     3810.16     41.02 o 
  -3   1   4     1768.09     1915.40     17.35 o 
  -2   1   4       46.10       43.25      2.31 o 
  -1   1   4     4255.44     4425.98     34.25 o 
   0   1   4     3041.07     2967.42     26.05 o 
   1   1   4      191.08      180.78      3.35 o 
   2   1   4      307.02      247.36      4.31 o 
   3   1   4       13.38        6.92      1.24 o 
   4   1   4      232.67      211.65      4.61 o 
   5   1   4      236.18      232.32      4.94 o 
   6   1   4       18.05        6.60      1.34 o 
   7   1   4       25.63       14.68      2.03 o 
   8   1   4      711.89      693.29      9.29 o 
   9   1   4      690.50      642.52      9.15 o 
  10   1   4      311.52      322.87      7.25 o 
  11   1   4        0.67       -0.51      2.02 o 
  12   1   4      312.52      322.05      8.61 o 
  13   1   4       68.93       77.63      5.52 o 
  14   1   4       28.49       35.05      4.92 o 
  15   1   4       27.85       42.30      5.03 o 
 -18   2   4       17.57       17.65      8.37 o 
 -17   2   4       87.38       89.16     13.25 o 
 -16   2   4        6.57       14.94      7.55 o 
 -15   2   4        9.80       23.48     11.77 o 
 -14   2   4      196.92      203.29     18.54 o 
 -13   2   4      227.41      204.58      7.16 o 
 -12   2   4      175.02      161.89      4.89 o 
 -11   2   4        4.72        4.68      1.85 o 
 -10   2   4      445.59      461.97      6.93 o 
  -9   2   4       77.23      107.65      3.36 o 
  -8   2   4       81.09       71.65      2.82 o 
  -7   2   4     2935.51     3242.68     29.05 o 
  -6   2   4     2252.82     2360.57     21.02 o 
  -5   2   4      215.18      254.44      4.97 o 
  -4   2   4     2293.67     2176.38     46.62 o 
  -3   2   4     3403.10     3549.21     46.90 o 
  -2   2   4     3022.96     3074.44     59.88 o 
  -1   2   4     5185.36     5418.53     50.20 o 
   0   2   4       18.75       42.45      1.92 o 
   1   2   4      321.67      293.64      5.07 o 
   2   2   4        0.23       -0.06      1.14 o 
   3   2   4       37.12       40.94      2.49 o 
   4   2   4      331.70      293.46      8.37 o 
   5   2   4     1476.71     1449.00     21.32 o 
   6   2   4       10.01       20.83      2.76 o 
   7   2   4      159.00      154.77      5.16 o 
   8   2   4      677.30      629.85     10.62 o 
   9   2   4      150.03      147.32      5.74 o 
  10   2   4       29.31       26.82      3.31 o 
  11   2   4      414.89      401.58      9.31 o 
  12   2   4       23.61       28.63      3.87 o 
  13   2   4        1.33       -0.21      3.69 o 
  14   2   4       35.46       42.57      4.96 o 
  15   2   4        0.37        9.95      3.75 o 
 -17   3   4       13.03       11.68      3.93 o 
 -16   3   4        0.09        1.99      3.37 o 
 -15   3   4       16.22       13.47      3.61 o 
 -14   3   4       82.97       76.16     10.64 o 
 -13   3   4      794.37      771.46     13.72 o 
 -12   3   4        1.56        2.38      3.06 o 
 -11   3   4      320.35      318.17      7.95 o 
 -10   3   4     1712.72     1754.39     23.15 o 
  -9   3   4        0.31       -0.40      1.85 o 
  -8   3   4      325.94      332.46      6.32 o 
  -7   3   4      179.12      176.35      3.74 o 
  -6   3   4      169.70      153.27      4.03 o 
  -5   3   4       89.10       73.17      5.83 o 
  -4   3   4     3696.41     3973.90     37.90 o 
  -3   3   4      351.73      418.41      9.10 o 
  -2   3   4     6083.28     6518.85     50.63 o 
  -1   3   4       32.23       25.82      1.60 o 
   0   3   4      456.16      437.66      7.57 o 
   1   3   4      220.88      244.21      4.84 o 
   2   3   4        5.78       13.87      1.79 o 
   3   3   4      153.07      139.51      4.06 o 
   4   3   4       17.79       18.21      2.33 o 
   5   3   4        2.01        3.69      1.75 o 
   6   3   4       31.21       20.72      2.81 o 
   7   3   4      888.19      839.55     12.45 o 
   8   3   4      650.85      671.04     11.99 o 
   9   3   4      453.64      427.22      9.06 o 
  10   3   4      314.39      325.08      8.28 o 
  11   3   4      743.90      720.37     14.15 o 
  12   3   4        5.48       10.85      3.59 o 
  13   3   4      130.90      129.81      7.36 o 
  14   3   4      136.09      124.38      7.53 o 
  15   3   4        0.21        6.51      3.81 o 
 -17   4   4      203.23      210.03     21.60 o 
 -16   4   4       53.97       60.78      6.74 o 
 -15   4   4       74.19       73.82      7.11 o 
 -14   4   4      341.87      355.22     12.38 o 
 -13   4   4      240.41      248.76     14.56 o 
 -12   4   4        7.11       12.07      3.61 o 
 -11   4   4      218.80      209.80      7.92 o 
 -10   4   4      403.59      390.08     10.23 o 
  -9   4   4     1255.50     1258.93     35.48 o 
  -8   4   4       22.66       25.26      3.26 o 
  -7   4   4      150.85      174.12      7.24 o 
  -6   4   4      274.09      293.15      6.99 o 
  -5   4   4      897.28     1021.79     12.80 o 
  -4   4   4        8.34       12.06      1.79 o 
  -3   4   4      129.85      137.92      3.81 o 
  -2   4   4     2591.99     2792.22     23.79 o 
  -1   4   4       87.45       99.75      2.62 o 
   0   4   4      165.52      207.34      4.75 o 
   1   4   4      195.06      193.52      4.51 o 
   2   4   4      772.82      872.24     13.67 o 
   3   4   4      151.14      185.48      4.92 o 
   4   4   4      323.61      304.20      7.23 o 
   5   4   4      168.50      142.14      4.85 o 
   6   4   4      567.84      518.08     13.49 o 
   7   4   4       14.19       10.57      3.19 o 
   8   4   4       87.14       78.70      4.69 o 
   9   4   4       36.46       34.24      4.52 o 
  10   4   4        8.61       13.34      3.26 o 
  11   4   4      200.98      201.30      8.34 o 
  12   4   4       46.14       51.24      5.20 o 
  13   4   4       59.21       52.55      5.42 o 
  14   4   4       33.03       33.05      4.97 o 
 -17   5   4       55.14       51.25      6.59 o 
 -16   5   4        4.02       -0.97      4.52 o 
 -15   5   4       59.10       59.25      7.20 o 
 -14   5   4       89.21       95.97      8.42 o 
 -13   5   4       59.32       56.00      6.81 o 
 -12   5   4       72.81       78.69      8.65 o 
 -11   5   4       57.86       61.01      5.56 o 
 -10   5   4      631.72      567.06     12.25 o 
  -9   5   4     1897.14     1967.90     27.15 o 
  -8   5   4        2.74        7.22      3.09 o 
  -7   5   4       22.37       14.87      3.20 o 
  -6   5   4       23.44       28.44      2.74 o 
  -5   5   4       42.59       42.71      3.03 o 
  -4   5   4        0.35       -0.62      1.60 o 
  -3   5   4      537.06      591.09      9.05 o 
  -2   5   4      772.95      837.25      9.39 o 
  -1   5   4      114.58      126.85      3.28 o 
   0   5   4      405.12      447.81      6.68 o 
   1   5   4        0.27       -0.51      1.50 o 
   2   5   4      300.30      312.24      7.12 o 
   3   5   4     1223.75     1217.48     18.59 o 
   4   5   4     1100.98     1151.56     18.27 o 
   5   5   4      740.29      745.14     12.84 o 
   6   5   4      821.10      807.34     14.22 o 
   7   5   4      170.36      173.80      7.32 o 
   8   5   4        5.45        5.38      2.80 o 
   9   5   4       34.42       19.85      3.98 o 
  10   5   4        0.31        3.77      3.04 o 
  11   5   4      187.07      182.79      8.13 o 
  12   5   4       10.12        4.26      3.29 o 
  13   5   4        8.60        7.54      2.88 o 
  14   5   4        5.35        3.59      3.43 o 
 -16   6   4       82.45       80.97      9.86 o 
 -15   6   4       40.93       38.64      6.88 o 
 -14   6   4       99.13       74.45      8.92 o 
 -13   6   4      295.24      274.82     12.76 o 
 -12   6   4        4.92        2.56      3.80 o 
 -11   6   4      166.80      162.61      8.22 o 
 -10   6   4      153.89      151.89      8.08 o 
  -9   6   4       37.80       30.21      4.17 o 
  -8   6   4      137.98      126.10      6.43 o 
  -7   6   4      638.05      526.30     11.75 o 
  -6   6   4      167.06      145.87      6.40 o 
  -5   6   4        1.53        0.74      2.60 o 
  -4   6   4       19.39       16.56      3.22 o 
  -3   6   4        3.87       -0.50      2.27 o 
  -2   6   4      321.00      347.04      5.77 o 
  -1   6   4      674.43      722.12      8.77 o 
   0   6   4      567.62      570.29      8.22 o 
   1   6   4      384.03      390.17      7.46 o 
   2   6   4      229.86      241.74      6.13 o 
   3   6   4      254.80      235.78      7.67 o 
   4   6   4       66.46       65.81      5.16 o 
   5   6   4       36.42       30.46      4.19 o 
   6   6   4       24.71       17.43      3.86 o 
   7   6   4       29.56       27.31      4.18 o 
   8   6   4      106.75      106.53      7.52 o 
   9   6   4      159.45      159.11      8.53 o 
  10   6   4        2.17        2.97      3.43 o 
  11   6   4       57.79       33.64      6.91 o 
  12   6   4       21.41       20.75      5.08 o 
  13   6   4        1.65        1.35      3.63 o 
 -15   7   4        0.14        3.49      5.81 o 
 -14   7   4      251.63      258.60     13.48 o 
 -13   7   4       32.34       39.97      6.95 o 
 -12   7   4       75.02       88.98     10.35 o 
 -11   7   4       19.95       21.65      4.94 o 
 -10   7   4      457.04      444.50     13.59 o 
  -9   7   4       21.31       30.31      5.19 o 
  -8   7   4      108.75      137.03      8.23 o 
  -7   7   4        9.08        6.90      5.06 o 
  -6   7   4      379.70      398.17     10.45 o 
  -5   7   4       34.01       48.07      4.69 o 
  -4   7   4       88.68       87.37      5.78 o 
  -3   7   4        5.21        6.02      2.74 o 
  -2   7   4      284.56      287.33      8.10 o 
  -1   7   4      270.07      276.31      6.68 o 
   0   7   4       27.49       33.22      3.07 o 
   1   7   4      382.65      366.78      7.78 o 
   2   7   4       75.39       73.74      4.83 o 
   3   7   4      628.62      592.85     16.42 o 
   4   7   4        1.92        0.88      2.51 o 
   5   7   4      158.41      136.01      7.29 o 
   6   7   4        0.92        1.85      3.22 o 
   7   7   4      324.34      313.40     10.50 o 
   8   7   4       47.69       45.06      5.66 o 
   9   7   4       20.22       12.93      4.34 o 
  10   7   4       20.19       19.01      4.82 o 
  11   7   4       96.44      101.60      8.09 o 
  12   7   4        2.37        1.72      5.43 o 
  13   7   4       87.18       97.90      9.09 o 
 -15   8   4       14.04       38.84     27.35 o 
 -14   8   4       63.83       57.07      8.46 o 
 -13   8   4        1.74       -4.83     13.06 o 
 -12   8   4       14.85       18.42      6.68 o 
 -11   8   4      663.68      698.45     18.63 o 
 -10   8   4       57.73       46.37      6.31 o 
  -9   8   4       93.54       74.39      7.27 o 
  -8   8   4        5.19        7.93      4.20 o 
  -7   8   4      486.79      455.23     13.81 o 
  -6   8   4       88.10       74.76      6.81 o 
  -5   8   4       56.06       45.10      4.86 o 
  -4   8   4       41.07       40.17      4.70 o 
  -3   8   4      202.33      195.82     10.60 o 
  -2   8   4      731.84      737.83     16.83 o 
  -1   8   4      431.84      443.16     11.11 o 
   0   8   4     2289.57     2246.89     30.52 o 
   1   8   4      269.65      269.90      7.91 o 
   2   8   4      204.04      210.24      7.08 o 
   3   8   4      685.54      638.92     13.98 o 
   4   8   4       22.99       21.14      3.64 o 
   5   8   4       26.68       30.42      4.78 o 
   6   8   4      761.59      731.29     16.60 o 
   7   8   4       20.44       20.20      4.53 o 
   8   8   4       95.42       89.76      7.56 o 
   9   8   4       73.59       81.07      8.17 o 
  10   8   4      147.09      139.30      9.51 o 
  11   8   4        3.21        3.56      4.50 o 
  12   8   4       73.79       74.91      7.49 o 
 -13   9   4        2.19        2.94      6.01 o 
 -12   9   4      394.15      427.99     18.70 o 
 -11   9   4      273.80      272.00     12.55 o 
 -10   9   4      444.10      471.44     15.78 o 
  -9   9   4       89.04      100.75      8.62 o 
  -8   9   4      209.91      232.86     10.96 o 
  -7   9   4       63.67       55.82      6.83 o 
  -6   9   4        3.47       12.15      4.53 o 
  -5   9   4      542.71      572.88     16.29 o 
  -4   9   4       99.60       92.73      7.84 o 
  -3   9   4      143.52      150.16      7.63 o 
  -2   9   4      211.60      208.25     15.01 o 
  -1   9   4      349.24      371.63     23.03 o 
   0   9   4      100.20       96.00     14.70 o 
   1   9   4      134.40      129.48      8.62 o 
   2   9   4        9.92       10.09      4.25 o 
   3   9   4      111.94      128.46      7.66 o 
   4   9   4       35.53       33.04      4.92 o 
   5   9   4      301.12      318.49     11.13 o 
   6   9   4      128.41      135.28      8.86 o 
   7   9   4      104.47      118.31      8.65 o 
   8   9   4        8.45        5.23      4.42 o 
   9   9   4      135.51      126.81      9.29 o 
  10   9   4       35.95       40.89      6.38 o 
  11   9   4        0.03        5.88      4.46 o 
 -12  10   4       58.00       67.85     16.55 o 
 -11  10   4      228.55      212.10     14.85 o 
 -10  10   4        1.84        4.26      5.17 o 
  -9  10   4        8.18        3.09      5.26 o 
  -8  10   4        0.81        7.12      5.23 o 
  -7  10   4      186.16      206.70     10.94 o 
  -6  10   4       99.12      105.09      8.79 o 
  -5  10   4        9.70        9.04      4.66 o 
  -4  10   4      171.44      210.68     16.13 o 
  -3  10   4       16.22       27.36      9.60 o 
  -2  10   4      442.38      481.56     27.30 o 
  -1  10   4       28.53       21.46      8.93 o 
   0  10   4      535.79      570.81     30.69 o 
   1  10   4       10.02       15.21      9.83 o 
   2  10   4       40.68       26.72     10.50 o 
   3  10   4      280.95      328.05     21.14 o 
   4  10   4      148.47      133.39     11.96 o 
   5  10   4      170.49      183.99      9.59 o 
   6  10   4      102.28       90.64      7.97 o 
   7  10   4      705.83      695.74     17.97 o 
   8  10   4       86.79       90.70      8.19 o 
   9  10   4       67.56       70.46      8.36 o 
  10  10   4        9.76        8.67      9.63 o 
 -11  11   4       56.37       44.65      9.32 o 
 -10  11   4      292.79      340.77     18.04 o 
  -9  11   4        2.64       -3.70      4.88 o 
  -8  11   4        0.04        6.71      5.29 o 
  -7  11   4        0.01       -1.46      4.79 o 
  -6  11   4        0.78        4.24      9.14 o 
  -5  11   4      326.12      253.91     22.14 o 
  -4  11   4      744.08      779.75     37.56 o 
  -3  11   4       31.27       30.62      7.85 o 
  -2  11   4        4.83       19.70      6.84 o 
  -1  11   4      650.44      665.94     34.52 o 
   0  11   4       33.34       36.71     11.32 o 
   1  11   4      108.83      112.95     17.31 o 
   2  11   4       84.66       48.68     12.89 o 
   3  11   4      266.20      207.54     19.60 o 
   4  11   4       10.53        8.23      9.02 o 
   5  11   4        0.02        2.40      6.23 o 
   6  11   4       64.08       64.58     10.05 o 
   7  11   4      123.68      131.28     23.70 o 
   8  11   4        1.44        7.12      4.82 o 
  -9  12   4      380.86      443.32     30.51 o 
  -8  12   4       32.31       32.94     13.18 o 
  -7  12   4      179.41      182.90     22.95 o 
  -6  12   4      158.92      130.25     20.09 o 
  -5  12   4       92.98       88.34     17.02 o 
  -4  12   4       32.61       23.37      9.49 o 
  -3  12   4       50.22       48.35      9.36 o 
  -2  12   4        4.51       10.44      6.72 o 
  -1  12   4        0.03       10.13     10.86 o 
   0  12   4       39.60       18.31     11.09 o 
   1  12   4      119.50      109.72     17.80 o 
   2  12   4      147.43       77.53     15.56 o 
   3  12   4       47.23       61.45     15.08 o 
   4  12   4      112.55      138.29     21.12 o 
   5  12   4      102.12       91.21     17.53 o 
   6  12   4       11.32        6.40      8.68 o 
  -5  13   4       14.23       12.99      7.94 o 
  -4  13   4       55.95       64.99     10.34 o 
  -3  13   4        7.96        8.67      7.02 o 
  -2  13   4       33.93       28.07      8.08 o 
  -1  13   4        4.23        3.32      9.49 o 
   0  13   4        1.39        8.12     10.19 o 
   1  13   4       47.57       57.93     14.87 o 
   2  13   4       55.47        3.32      5.24 o 
 -17   1   5       10.73       14.51      7.18 o 
 -16   1   5        7.15       18.37      6.66 o 
 -15   1   5      200.80      173.50     21.38 o 
 -14   1   5       13.25       13.54      4.34 o 
 -13   1   5      104.38       88.75      6.15 o 
 -12   1   5      181.44      179.81      5.04 o 
 -11   1   5      742.93      759.53     12.45 o 
 -10   1   5       47.71       50.45      3.06 o 
  -9   1   5       12.08        9.15      1.48 o 
  -8   1   5      187.16      189.20      3.69 o 
  -7   1   5      313.89      356.00      5.08 o 
  -6   1   5      396.81      421.20      5.17 o 
  -5   1   5       51.07       74.61      2.87 o 
  -4   1   5       57.57       56.46      2.16 o 
  -3   1   5       12.13       17.46      3.26 o 
  -2   1   5      748.83      693.12      7.61 o 
  -1   1   5     1338.08     1333.01     14.38 o 
   0   1   5     3357.54     3360.28     29.70 o 
   1   1   5     2805.55     2946.66     26.60 o 
   2   1   5     1166.78     1161.55     12.54 o 
   3   1   5       78.35       63.80      3.52 o 
   4   1   5      357.64      343.24      5.40 o 
   5   1   5      104.87       98.28      3.31 o 
   6   1   5        9.10        7.21      1.58 o 
   7   1   5      130.51      122.54      5.59 o 
   8   1   5        1.28        1.90      1.94 o 
   9   1   5       79.80       75.75      4.00 o 
  10   1   5      198.68      216.06      6.53 o 
  11   1   5      253.54      253.73      6.65 o 
  12   1   5       23.73       23.55      3.79 o 
  13   1   5       37.48       40.53      4.51 o 
  14   1   5       73.65       66.57      5.41 o 
  15   1   5        2.61        4.24      3.56 o 
 -18   2   5      195.81      217.86     17.11 o 
 -17   2   5       13.74       14.04      7.90 o 
 -16   2   5       19.48       12.20     10.83 o 
 -15   2   5      181.86      188.13     20.46 o 
 -14   2   5       92.03       85.71      4.99 o 
 -13   2   5       20.51       11.58      3.86 o 
 -12   2   5       52.09       35.30      3.21 o 
 -11   2   5      101.35      102.56      4.38 o 
 -10   2   5     1411.20     1341.51     14.55 o 
  -9   2   5      329.42      331.04      5.63 o 
  -8   2   5       10.33       15.65      1.78 o 
  -7   2   5       20.74       27.11      1.94 o 
  -6   2   5      850.48      871.85      9.75 o 
  -5   2   5       46.91       67.87      4.63 o 
  -4   2   5      861.21      868.51     23.04 o 
  -3   2   5       58.08       51.91      2.61 o 
  -2   2   5     1779.83     1989.97     25.76 o 
  -1   2   5     4549.30     4744.14     60.67 o 
   0   2   5     3523.64     3717.85     30.80 o 
   1   2   5       21.17       15.24      1.69 o 
   2   2   5      179.23      146.95      3.91 o 
   3   2   5     3489.50     3685.90     34.92 o 
   4   2   5      343.08      337.89      8.63 o 
   5   2   5       20.57       19.00      2.65 o 
   6   2   5      154.32      155.21      6.88 o 
   7   2   5      689.05      653.08     11.89 o 
   8   2   5        0.32        0.81      2.22 o 
   9   2   5       12.56       11.94      2.77 o 
  10   2   5      280.38      288.05      7.89 o 
  11   2   5       25.52       21.78      3.51 o 
  12   2   5       12.16       10.71      3.36 o 
  13   2   5       25.61       19.90      4.30 o 
  14   2   5       46.49       45.58      6.79 o 
  15   2   5        0.17        8.53      4.41 o 
 -18   3   5        0.05        6.13      7.45 o 
 -17   3   5       38.65       28.10      4.40 o 
 -16   3   5        0.08       -3.34      3.34 o 
 -15   3   5      355.63      344.52     12.01 o 
 -14   3   5      334.46      347.37     18.26 o 
 -13   3   5       37.00       36.78      4.14 o 
 -12   3   5       18.12       23.11      4.88 o 
 -11   3   5      461.84      434.52      9.34 o 
 -10   3   5       59.82       64.55      3.97 o 
  -9   3   5      655.43      657.62     11.62 o 
  -8   3   5       29.91       35.26      2.80 o 
  -7   3   5        0.28        0.28      1.03 o 
  -6   3   5       81.81      101.60      3.56 o 
  -5   3   5      638.47      700.34     11.02 o 
  -4   3   5       15.12       35.74      2.51 o 
  -3   3   5       38.14       52.78      2.21 o 
  -2   3   5      435.36      507.51      6.57 o 
  -1   3   5      948.78      976.74     10.25 o 
   0   3   5     3363.59     3440.21     29.18 o 
   1   3   5     1621.07     1848.08     20.13 o 
   2   3   5      333.61      342.60      6.35 o 
   3   3   5       66.37       53.67      3.13 o 
   4   3   5     1556.12     1482.52     17.35 o 
   5   3   5      114.71      122.61      6.64 o 
   6   3   5      362.78      332.75      7.42 o 
   7   3   5      895.61      893.70     14.60 o 
   8   3   5      558.22      501.96     11.20 o 
   9   3   5      507.49      485.24     10.03 o 
  10   3   5       43.22       33.26      3.89 o 
  11   3   5      113.29      101.84      8.37 o 
  12   3   5      424.79      444.55     11.67 o 
  13   3   5        1.01        1.41      3.41 o 
  14   3   5       10.32        7.21      3.88 o 
 -17   4   5        2.47        2.18      4.35 o 
 -16   4   5       20.41       21.17      9.64 o 
 -15   4   5        0.66        2.41      4.10 o 
 -14   4   5        4.18        8.20      4.93 o 
 -13   4   5       26.59       39.99      5.49 o 
 -12   4   5      246.63      231.67      8.51 o 
 -11   4   5      136.08      133.88      6.11 o 
 -10   4   5      478.51      491.14     13.38 o 
  -9   4   5      980.13      958.91     17.15 o 
  -8   4   5      405.37      431.48      9.56 o 
  -7   4   5        9.93        6.27      2.28 o 
  -6   4   5     2672.36     2707.58     28.03 o 
  -5   4   5      908.26      912.60     13.95 o 
  -4   4   5      726.79      769.75     14.53 o 
  -3   4   5      239.24      228.67      4.23 o 
  -2   4   5     2677.61     2812.70     26.01 o 
  -1   4   5     4691.85     4859.88     43.45 o 
   0   4   5      209.56      240.90      5.04 o 
   1   4   5       25.81       16.09      2.06 o 
   2   4   5     3361.42     3398.88     33.21 o 
   3   4   5       11.46        2.91      1.81 o 
   4   4   5     1997.83     1914.59     48.22 o 
   5   4   5      567.05      568.54     11.08 o 
   6   4   5      318.55      306.64      7.40 o 
   7   4   5        7.98        6.74      2.22 o 
   8   4   5      172.47      163.20      6.71 o 
   9   4   5      226.21      225.59      7.78 o 
  10   4   5      155.46      174.37     10.61 o 
  11   4   5       10.09        2.60      2.39 o 
  12   4   5       17.19       18.62      4.17 o 
  13   4   5      529.69      580.88     14.12 o 
  14   4   5       24.99       21.24      4.54 o 
 -17   5   5       13.95       14.13      5.64 o 
 -16   5   5       63.99       64.11      9.28 o 
 -15   5   5      132.53      132.00      9.37 o 
 -14   5   5      445.61      462.75     15.69 o 
 -13   5   5       59.53       56.57     13.61 o 
 -11   5   5      128.18      136.03      7.25 o 
 -10   5   5      141.04      146.90      6.71 o 
  -9   5   5        8.60        9.57      3.22 o 
  -8   5   5      238.63      212.77      7.30 o 
  -7   5   5     1214.23     1237.51     18.78 o 
  -6   5   5      159.20      143.78      4.39 o 
  -5   5   5      509.05      498.57     10.26 o 
  -4   5   5        1.69        0.17      2.12 o 
  -3   5   5     3042.05     2942.63     27.48 o 
  -2   5   5       73.51       71.62      2.79 o 
  -1   5   5      741.98      738.95      9.06 o 
   0   5   5      186.54      164.20      4.52 o 
   1   5   5       57.80       60.97      3.38 o 
   2   5   5       40.87       44.39      3.54 o 
   3   5   5        0.09       -1.04      1.99 o 
   4   5   5      340.23      319.37     12.67 o 
   5   5   5      151.08      171.24      6.24 o 
   6   5   5      375.95      354.61      8.36 o 
   7   5   5      297.56      291.88      8.62 o 
   8   5   5      280.75      275.91     13.55 o 
   9   5   5        2.47        0.63      2.83 o 
  10   5   5       26.44       23.60      4.22 o 
  11   5   5        0.55        0.98      4.28 o 
  12   5   5      212.67      210.49      9.00 o 
  13   5   5        1.04        7.73      3.41 o 
 -16   6   5       33.31       20.60      6.18 o 
 -15   6   5      202.88      237.03     13.06 o 
 -14   6   5       70.19       55.88     10.33 o 
 -13   6   5       29.87       35.63      6.50 o 
 -12   6   5       62.20       54.35      7.19 o 
 -11   6   5       37.72       32.24      4.85 o 
 -10   6   5      490.31      508.50     27.69 o 
  -9   6   5      673.75      677.98     14.47 o 
  -8   6   5      229.42      211.40      7.67 o 
  -7   6   5      327.20      329.50      9.20 o 
  -6   6   5     1045.08     1045.29     17.38 o 
  -5   6   5      731.87      726.71     14.78 o 
  -4   6   5       43.95       50.68      5.14 o 
  -3   6   5      294.58      282.97      6.53 o 
  -2   6   5     2434.36     2396.89     22.25 o 
  -1   6   5      186.30      166.47      4.43 o 
   0   6   5      564.58      545.46      8.20 o 
   1   6   5      477.20      463.17      8.44 o 
   2   6   5     2106.28     2028.45     25.13 o 
   3   6   5     1145.10     1054.70     16.19 o 
   4   6   5      480.91      483.20     11.52 o 
   5   6   5      181.72      171.54      7.43 o 
   6   6   5      150.66      133.32      7.23 o 
   7   6   5        4.77       -0.82      3.21 o 
   8   6   5       11.98       12.10      3.87 o 
   9   6   5       30.93       37.00      5.32 o 
  10   6   5        5.91        1.45      3.68 o 
  11   6   5        2.22        4.46      3.41 o 
  12   6   5        7.25        6.66      4.69 o 
  13   6   5        1.69        8.34      4.58 o 
 -16   7   5       36.37       31.52      7.17 o 
 -15   7   5      528.65      507.85     26.11 o 
 -14   7   5      221.55      194.77     14.50 o 
 -13   7   5       27.24       19.07     10.03 o 
 -12   7   5      175.62      195.40     11.43 o 
 -11   7   5      324.71      337.14     11.86 o 
 -10   7   5       47.19       65.51      6.54 o 
  -9   7   5        6.48        3.42      3.62 o 
  -8   7   5        1.13        3.81      3.71 o 
  -7   7   5        2.91        0.11      3.42 o 
  -6   7   5       10.90        9.00      3.31 o 
  -5   7   5       20.01       14.02      3.55 o 
  -4   7   5       62.05       79.41      5.55 o 
  -3   7   5        1.32        6.78      3.63 o 
  -2   7   5       22.74       25.29      3.30 o 
  -1   7   5     2563.31     2557.63     28.75 o 
   0   7   5     1510.92     1456.12     17.78 o 
   1   7   5      847.18      862.66     12.82 o 
   2   7   5     1618.96     1601.95     19.72 o 
   3   7   5      655.35      652.25     12.47 o 
   4   7   5       25.42       23.15      4.50 o 
   5   7   5      112.73      133.77      7.58 o 
   6   7   5       12.24       16.48      4.07 o 
   7   7   5      339.40      318.69     10.93 o 
   8   7   5      420.99      404.83     12.57 o 
   9   7   5       72.80       74.16      8.63 o 
  10   7   5      169.79      152.19      9.30 o 
  11   7   5      293.73      295.47     11.87 o 
  12   7   5       12.56        9.40      4.88 o 
 -15   8   5       17.62       11.72     18.48 o 
 -14   8   5       56.64       44.22      9.39 o 
 -13   8   5      118.57      126.18     11.47 o 
 -12   8   5      116.61      127.33     11.26 o 
 -11   8   5      113.18      121.26     12.77 o 
 -10   8   5      544.64      507.15     15.20 o 
  -9   8   5      266.98      280.80     11.31 o 
  -8   8   5        4.04        2.54      3.91 o 
  -7   8   5      115.67       98.49     13.33 o 
  -6   8   5      222.55      225.66      9.83 o 
  -5   8   5      163.94      152.87     10.13 o 
  -4   8   5        7.25       11.19      3.37 o 
  -3   8   5       25.29       38.18      6.63 o 
  -2   8   5      154.41      162.15      7.79 o 
  -1   8   5     1044.37     1041.44     21.09 o 
   0   8   5      822.17      813.85     19.26 o 
   1   8   5        0.36       -2.67      2.67 o 
   2   8   5       80.26       80.39      5.40 o 
   3   8   5      630.05      649.56     13.07 o 
   4   8   5        4.15        2.43      2.26 o 
   5   8   5       23.55       25.80      4.59 o 
   6   8   5        4.44        0.16      3.49 o 
   7   8   5        1.45        5.45      4.03 o 
   8   8   5        7.64       11.48      4.41 o 
   9   8   5       17.28        8.77      4.70 o 
  10   8   5       71.62       64.55      7.21 o 
  11   8   5       12.81       19.31      5.19 o 
 -14   9   5        4.50        1.49      5.79 o 
 -13   9   5       30.38       32.67     11.07 o 
 -12   9   5       25.46       34.47      8.18 o 
 -11   9   5        0.40        1.83      6.07 o 
 -10   9   5       45.22       46.26      7.66 o 
  -9   9   5       21.29       22.30      5.61 o 
  -8   9   5        0.31        2.81      4.32 o 
  -7   9   5      148.01      128.40     13.00 o 
  -6   9   5        9.77       14.02      4.70 o 
  -5   9   5        5.69       -4.98      7.90 o 
  -4   9   5      643.98      579.76     15.82 o 
  -3   9   5        0.04       -5.55      5.55 o 
  -2   9   5       16.42       13.31      5.44 o 
  -1   9   5        3.46       11.18      6.71 o 
   0   9   5       19.67       10.23      7.45 o 
   1   9   5       24.36       18.53      8.02 o 
   2   9   5       21.87       20.41      4.96 o 
   3   9   5       52.64       53.68      4.96 o 
   4   9   5        2.27        0.90      2.44 o 
   5   9   5      141.53      135.45      8.71 o 
   6   9   5        1.88       -2.49      3.82 o 
   7   9   5      159.69      164.12     10.01 o 
   8   9   5        0.27       -1.39      3.99 o 
   9   9   5        0.50        2.11      4.66 o 
  10   9   5        1.46        2.28      4.35 o 
 -12  10   5        3.91        3.40      6.66 o 
 -11  10   5       26.62       23.07      8.04 o 
 -10  10   5       56.56       57.75      9.48 o 
  -9  10   5       75.90       76.45      8.41 o 
  -8  10   5      175.58      172.13     11.36 o 
  -7  10   5      185.54      181.37     10.66 o 
  -6  10   5      107.76       75.08      7.92 o 
  -5  10   5       89.84       93.84      8.33 o 
  -4  10   5       65.11       72.17     17.44 o 
  -3  10   5       41.51       58.28     14.13 o 
  -2  10   5        5.59        6.35      7.46 o 
  -1  10   5      225.73      239.87     19.41 o 
   0  10   5        5.28       25.29      9.51 o 
   1  10   5       46.92       52.23     12.20 o 
   2  10   5       51.67       58.95     13.73 o 
   3  10   5       10.03        2.40      5.58 o 
   4  10   5      174.90      191.59     19.18 o 
   5  10   5        7.69        5.18      5.03 o 
   6  10   5       88.94       75.74      7.40 o 
   7  10   5      486.41      476.71     20.03 o 
   8  10   5        1.18        2.88      4.56 o 
   9  10   5        0.55        1.64      4.52 o 
 -11  11   5       42.91       46.21     10.03 o 
 -10  11   5       66.19       73.97     15.23 o 
  -9  11   5      391.73      411.27     16.57 o 
  -8  11   5      126.50      125.93     10.55 o 
  -7  11   5        2.44        7.38      7.02 o 
  -6  11   5        6.26       -1.71      8.77 o 
  -5  11   5      231.80      244.01     21.60 o 
  -4  11   5       10.97       19.79      7.88 o 
  -3  11   5        0.18       -2.42     13.36 o 
  -2  11   5      188.78      177.88     21.01 o 
  -1  11   5        2.89       16.89      9.72 o 
   0  11   5      342.00      389.73     26.82 o 
   1  11   5        5.89        2.67      7.78 o 
   2  11   5       60.12       41.56     12.79 o 
   3  11   5       11.76       25.21     11.14 o 
   4  11   5       46.94       42.27     12.42 o 
   5  11   5      232.68      205.69     24.58 o 
   6  11   5        0.22       -2.14      5.81 o 
   7  11   5        8.05       11.90      7.41 o 
  -9  12   5       23.70       40.87     12.40 o 
  -8  12   5       52.09       25.90     12.37 o 
  -7  12   5       54.15       62.73     15.04 o 
  -6  12   5        0.17       -6.32      8.95 o 
  -5  12   5       88.32       85.99     12.17 o 
  -4  12   5       34.19       20.91      7.73 o 
  -3  12   5       26.03       45.61      9.08 o 
  -2  12   5       41.53       38.27      9.30 o 
  -1  12   5       35.40       46.72     12.46 o 
   0  12   5        1.96       -2.46      7.35 o 
   1  12   5       64.22       71.28     15.78 o 
   2  12   5       19.64        9.94      9.55 o 
   3  12   5       15.88        6.86      7.89 o 
   4  12   5        2.02       11.10      9.99 o 
   5  12   5       13.38       19.36      9.81 o 
  -5  13   5       99.26      105.43     13.24 o 
  -4  13   5        3.02       -2.39      6.98 o 
  -3  13   5        3.91        5.40     10.67 o 
  -2  13   5       44.35       44.17      9.36 o 
  -1  13   5       69.49       71.24     10.36 o 
   0  13   5       20.53       26.20     10.33 o 
   1  13   5       26.86       20.67     12.31 o 
   2  13   5       62.15       49.25     13.49 o 
 -15   0   6      257.08      286.02     21.93 o 
 -14   0   6      137.71      138.95     17.15 o 
 -13   0   6      497.95      462.57     25.21 o 
 -12   0   6      623.15      623.98     11.54 o 
 -11   0   6      103.55      102.01      4.29 o 
 -10   0   6      114.10      114.69      7.61 o 
  -9   0   6     3468.42     3297.63     55.53 o 
  -8   0   6      300.44      296.21      6.54 o 
  -7   0   6        1.30        4.38      1.70 o 
  -6   0   6       30.25       48.84      2.39 o 
  -5   0   6      242.17      239.24      5.98 o 
  -4   0   6     2569.55     2694.23     29.21 o 
  -3   0   6        7.15        4.69      1.93 o 
  -2   0   6      187.00      183.49      4.21 o 
  -1   0   6     6927.09     6687.57     79.91 o 
   0   0   6      383.86      299.22      8.06 o 
   1   0   6     3239.26     3381.68     43.14 o 
   2   0   6     5532.96     5538.18     68.14 o 
   3   0   6      699.35      818.03     14.56 o 
   4   0   6     1868.02     1949.26     48.56 o 
   5   0   6        0.83        2.84      2.38 o 
   6   0   6      181.98      161.70      6.36 o 
   7   0   6      100.45      114.00      6.91 o 
   8   0   6     2174.13     2101.18     29.57 o 
   9   0   6       76.82       75.10      5.67 o 
  10   0   6       80.22       75.87      7.39 o 
  11   0   6      485.83      503.96     14.14 o 
  12   0   6       16.94       15.08      4.45 o 
  13   0   6      101.90      104.57      8.17 o 
  14   0   6       25.38       30.02      8.44 o 
 -17   1   6       27.33       22.51      8.17 o 
 -16   1   6       14.47       10.35     10.81 o 
 -15   1   6        1.94        3.56      8.63 o 
 -14   1   6       48.13       55.50     12.98 o 
 -13   1   6      207.81      206.81      6.89 o 
 -12   1   6       92.92       99.13      4.30 o 
 -11   1   6      106.53      110.38      3.82 o 
 -10   1   6     3235.36     3158.78     28.95 o 
  -9   1   6      524.30      554.37      7.35 o 
  -8   1   6     1047.92      969.90      9.98 o 
  -7   1   6     2100.45     2177.41     18.82 o 
  -6   1   6     2367.47     2461.65     20.61 o 
  -5   1   6     1843.28     1942.70     20.25 o 
  -4   1   6     8064.31     8513.13     71.31 o 
  -3   1   6     1102.57     1053.74      9.41 o 
  -2   1   6     2075.32     2086.29     17.43 o 
  -1   1   6      653.00      644.46      6.65 o 
   0   1   6       45.23       43.60      3.47 o 
   1   1   6    10583.33    10893.78     90.80 o 
   2   1   6      136.40       91.10      3.27 o 
   3   1   6       23.96       27.38      2.09 o 
   4   1   6      464.70      422.19      7.16 o 
   5   1   6      410.38      396.67      6.89 o 
   6   1   6      339.41      324.56      6.77 o 
   7   1   6      289.96      271.04      6.54 o 
   8   1   6       84.29       86.27      4.49 o 
   9   1   6      296.07      282.26      6.73 o 
  10   1   6        0.30        1.15      2.35 o 
  11   1   6        0.40       -1.97      2.35 o 
  12   1   6       11.08       14.64      3.55 o 
  13   1   6       11.09       12.71      4.66 o 
  14   1   6       22.03       13.90      4.78 o 
 -18   2   6        5.80        6.55      5.94 o 
 -17   2   6      183.27      200.65     25.57 o 
 -16   2   6      174.18      163.39      9.45 o 
 -15   2   6      148.90      130.89      6.87 o 
 -14   2   6       71.13       66.51      5.44 o 
 -13   2   6      303.09      304.39      8.58 o 
 -12   2   6       66.76       70.44      4.82 o 
 -11   2   6       14.84       14.32      2.53 o 
 -10   2   6      977.32      967.67     12.15 o 
  -9   2   6       22.93       23.31      1.99 o 
  -8   2   6     2876.41     2921.62     27.04 o 
  -7   2   6       25.20       21.07      2.08 o 
  -6   2   6      229.68      251.81      4.82 o 
  -5   2   6     2894.89     3142.72     53.40 o 
  -4   2   6       24.95       14.08      1.86 o 
  -3   2   6       91.15       93.25      2.99 o 
  -2   2   6      252.92      279.94      4.86 o 
  -1   2   6      402.33      515.14      6.00 o 
   0   2   6      839.00      820.28      9.76 o 
   1   2   6       23.99       35.46      2.40 o 
   2   2   6        0.64       -1.44      1.44 o 
   3   2   6      463.43      422.86      7.42 o 
   4   2   6     1123.94     1049.46     12.90 o 
   5   2   6      272.87      268.77      5.73 o 
   6   2   6     3034.42     2934.93     31.94 o 
   7   2   6        3.95        0.28      1.98 o 
   8   2   6      139.14      129.77      6.42 o 
   9   2   6      473.11      468.88     10.06 o 
  10   2   6       14.46       16.34      3.38 o 
  11   2   6       83.11       74.99      5.25 o 
  12   2   6      137.67      156.54      7.42 o 
  13   2   6        0.21       -2.61      4.48 o 
  14   2   6      237.33      244.12      9.51 o 
 -18   3   6       15.30       16.99      8.17 o 
 -17   3   6       83.93       87.32      8.09 o 
 -16   3   6       42.48       46.96      5.44 o 
 -15   3   6       48.08       34.05      5.02 o 
 -14   3   6        0.43        0.81      3.43 o 
 -13   3   6      209.88      211.45      9.12 o 
 -12   3   6     1078.17     1043.42     19.47 o 
 -11   3   6       88.16       93.74      5.19 o 
 -10   3   6      221.07      188.62      6.28 o 
  -9   3   6       51.22       51.96      4.11 o 
  -8   3   6     1280.90     1343.38     16.48 o 
  -7   3   6        7.08        4.43      1.87 o 
  -6   3   6      665.93      646.87      9.22 o 
  -5   3   6      815.26      892.63     11.43 o 
  -4   3   6      885.59      958.34     12.41 o 
  -3   3   6      671.87      683.08      8.86 o 
  -2   3   6     2604.48     2793.25     28.46 o 
  -1   3   6        9.83        7.10      1.59 o 
   0   3   6     1429.54     1522.16     21.44 o 
   1   3   6      503.61      499.07      7.85 o 
   2   3   6      902.10      830.54     11.31 o 
   3   3   6       56.12       49.58      3.28 o 
   4   3   6        1.53       -1.54      1.67 o 
   5   3   6      305.50      268.53      9.23 o 
   6   3   6      656.86      626.00     11.72 o 
   7   3   6       56.46       51.11      4.02 o 
   8   3   6        3.05        1.33      3.18 o 
   9   3   6      281.44      269.83     14.99 o 
  10   3   6       53.93       54.08      4.61 o 
  11   3   6       45.22       51.76      5.23 o 
  12   3   6      145.79      148.53      8.00 o 
  13   3   6      125.23      142.48      8.22 o 
  14   3   6       58.53       58.55      6.06 o 
 -18   4   6        8.10       10.22      4.20 o 
 -17   4   6        7.20        6.70      4.49 o 
 -16   4   6       30.31       29.61      9.03 o 
 -15   4   6        0.58        0.21      4.04 o 
 -14   4   6      102.36       94.87      7.58 o 
 -13   4   6        0.49       -3.59      3.59 o 
 -12   4   6      155.30      145.52      8.63 o 
 -11   4   6      154.07      143.78      6.39 o 
 -10   4   6      197.99      186.37      6.73 o 
  -9   4   6       36.05       37.62      4.22 o 
  -8   4   6       56.00       62.91      4.37 o 
  -7   4   6        0.15       -1.12      2.31 o 
  -6   4   6       52.77       50.72      3.75 o 
  -5   4   6       79.47       78.26      4.33 o 
  -4   4   6       69.13       89.85      5.38 o 
  -3   4   6      239.75      235.38      4.49 o 
  -2   4   6       23.10       51.83      2.80 o 
  -1   4   6     1017.31      986.99     14.99 o 
   0   4   6       39.34       48.94      2.88 o 
   1   4   6      351.75      354.25      6.59 o 
   2   4   6      583.05      614.49      9.98 o 
   3   4   6      264.58      294.93      7.67 o 
   4   4   6      392.81      335.97      7.51 o 
   5   4   6        0.28       -0.08      2.18 o 
   6   4   6      221.84      225.29      8.46 o 
   7   4   6      360.15      345.29      8.95 o 
   8   4   6       17.49       26.27      3.45 o 
   9   4   6       48.47       47.68      5.59 o 
  10   4   6       64.03       59.19      5.37 o 
  11   4   6       77.65       62.67      5.99 o 
  12   4   6       73.05       82.51      6.51 o 
  13   4   6       28.43       28.50      4.78 o 
 -17   5   6        0.12       -0.67      4.50 o 
 -16   5   6       34.71       34.80      6.41 o 
 -15   5   6        8.73       12.47      5.07 o 
 -14   5   6       96.48      108.40      8.64 o 
 -13   5   6       42.89       49.62      9.34 o 
 -12   5   6       55.18       46.95      7.48 o 
 -11   5   6        1.09        1.62      4.00 o 
 -10   5   6       27.53       38.52      4.21 o 
  -9   5   6      147.99      155.91      6.55 o 
  -8   5   6        2.73        3.72      2.99 o 
  -7   5   6       72.75       76.04      4.99 o 
  -6   5   6        1.18        1.84      3.38 o 
  -5   5   6       47.00       60.59      4.96 o 
  -4   5   6      465.27      553.82     10.60 o 
  -3   5   6        1.16        1.03      2.00 o 
  -2   5   6        0.00        1.92      1.41 o 
  -1   5   6        6.18        6.50      1.66 o 
   0   5   6      177.37      175.59      4.97 o 
   1   5   6      151.65      121.24      5.10 o 
   2   5   6       38.12       35.80      3.47 o 
   3   5   6       41.41       31.07      4.60 o 
   4   5   6        0.42       -0.63      2.19 o 
   5   5   6       36.51       32.51      3.42 o 
   6   5   6       37.10       45.74      4.35 o 
   7   5   6        0.02       -0.96      2.54 o 
   8   5   6        5.26        4.38      3.00 o 
   9   5   6       18.60       18.37      3.94 o 
  10   5   6       56.24       58.20      5.82 o 
  11   5   6       25.53       33.14      4.83 o 
  12   5   6        0.98       -0.42      3.06 o 
  13   5   6       24.55       29.29      4.72 o 
 -16   6   6       94.32       92.77     11.67 o 
 -15   6   6      121.40      151.68     10.80 o 
 -14   6   6       31.89       23.20     17.33 o 
 -13   6   6      203.92      189.76     11.38 o 
 -12   6   6        8.52       -1.38      6.07 o 
 -11   6   6       42.14       36.42      6.19 o 
 -10   6   6        0.35        0.56      3.21 o 
  -9   6   6       81.61       69.89      5.45 o 
  -8   6   6      382.85      353.47     10.32 o 
  -7   6   6       24.04       18.67      3.66 o 
  -6   6   6      465.25      440.72     10.51 o 
  -5   6   6      271.90      228.37      7.60 o 
  -4   6   6       33.20       29.23      4.45 o 
  -3   6   6       73.36       96.74      4.47 o 
  -2   6   6       88.52      107.21      3.56 o 
  -1   6   6      400.04      390.33      6.71 o 
   0   6   6        2.63        4.69      1.91 o 
   1   6   6      454.87      454.38      9.59 o 
   2   6   6       93.62      112.36      5.73 o 
   3   6   6     2664.74     2670.09     32.15 o 
   4   6   6        3.35        9.58      3.17 o 
   5   6   6        3.89        2.87      3.04 o 
   6   6   6      220.25      196.81     14.86 o 
   7   6   6      143.20      153.03      8.17 o 
   8   6   6        0.99       -1.27      3.32 o 
   9   6   6        2.07        0.89      3.91 o 
  10   6   6       79.10       87.99      7.36 o 
  11   6   6       29.46       24.43      6.12 o 
  12   6   6       82.13       79.20      7.43 o 
 -16   7   6        2.89       -0.43      4.84 o 
 -15   7   6       70.47       57.15      8.79 o 
 -14   7   6       25.58       19.04      6.35 o 
 -13   7   6        5.48       12.57      5.62 o 
 -12   7   6        4.07       12.60      5.35 o 
 -11   7   6      380.94      362.89     15.11 o 
 -10   7   6       91.84       97.68      9.88 o 
  -9   7   6       35.40       29.92      4.84 o 
  -8   7   6        4.82        4.72      3.68 o 
  -7   7   6      183.56      164.04      7.49 o 
  -6   7   6        0.73        0.40      2.95 o 
  -5   7   6       39.74       43.56      7.02 o 
  -4   7   6       71.25       63.76      5.95 o 
  -3   7   6       41.07       41.11      5.02 o 
  -2   7   6     1376.63     1362.59     18.55 o 
  -1   7   6      215.80      197.82      7.37 o 
   0   7   6       97.95      104.89      4.80 o 
   1   7   6       48.17       44.82      3.76 o 
   2   7   6      540.46      562.17     10.35 o 
   3   7   6       80.91       84.24      6.08 o 
   4   7   6      246.60      259.54      9.33 o 
   5   7   6       75.74       76.79      7.38 o 
   6   7   6      104.10      109.21      7.64 o 
   7   7   6       50.71       53.22      6.01 o 
   8   7   6       59.22       56.33      6.42 o 
   9   7   6       73.57       78.85      7.37 o 
  10   7   6        1.83       11.04      4.66 o 
  11   7   6        0.10        1.08      4.24 o 
  12   7   6       77.12       91.25      8.10 o 
 -15   8   6       61.56       63.79     14.55 o 
 -14   8   6      287.08      313.93     15.54 o 
 -13   8   6       94.68      100.97     34.43 o 
 -12   8   6      206.53      228.18     13.96 o 
 -11   8   6      136.61      137.49     11.67 o 
 -10   8   6        0.18       -1.10      3.99 o 
  -9   8   6      200.27      204.97     14.44 o 
  -8   8   6      238.45      241.17     10.24 o 
  -7   8   6       61.53       78.78      7.03 o 
  -6   8   6       36.80       44.46      5.67 o 
  -5   8   6        6.73        6.52      3.16 o 
  -4   8   6       11.25       14.35      4.00 o 
  -3   8   6      275.08      270.32      9.14 o 
  -2   8   6      527.61      531.37     24.93 o 
  -1   8   6      677.11      680.14     21.45 o 
   0   8   6       89.63       88.81      6.18 o 
   1   8   6       57.03       63.83      4.71 o 
   2   8   6      165.28      160.16      6.76 o 
   3   8   6      118.81      109.08      6.35 o 
   4   8   6       25.93       32.76      7.63 o 
   5   8   6        2.13        1.13      2.53 o 
   6   8   6        1.12       -1.85      3.46 o 
   7   8   6       68.18       62.71      6.54 o 
   8   8   6       75.70       84.21      7.64 o 
   9   8   6       30.13       28.76      5.59 o 
  10   8   6       32.12       29.76      5.91 o 
  11   8   6      102.83      114.23      9.26 o 
 -14   9   6       47.00       56.03      9.24 o 
 -13   9   6       29.41       18.86     13.26 o 
 -12   9   6      351.28      370.46     30.25 o 
 -11   9   6       49.07       59.66      9.25 o 
 -10   9   6      591.79      646.88     22.38 o 
  -9   9   6       88.96      104.12      8.82 o 
  -8   9   6       40.16       38.76      6.23 o 
  -7   9   6      572.98      580.65     16.45 o 
  -6   9   6      335.35      335.80     12.42 o 
  -5   9   6      162.67      154.59      9.49 o 
  -4   9   6      657.31      667.35     17.25 o 
  -3   9   6      415.25      383.88     23.95 o 
  -2   9   6      113.23      121.14     11.20 o 
  -1   9   6      411.17      438.05     25.80 o 
   0   9   6      396.21      396.85     24.35 o 
   1   9   6      604.10      609.13     30.62 o 
   2   9   6      451.51      489.80     22.88 o 
   3   9   6        1.94        7.34      3.80 o 
   4   9   6      393.99      392.76     12.31 o 
   5   9   6      116.50      127.71      9.85 o 
   6   9   6       18.36       29.94      5.40 o 
   7   9   6        3.69        2.46      4.40 o 
   8   9   6        6.04        6.08      4.46 o 
   9   9   6       23.16       23.94      5.54 o 
  10   9   6       53.00       51.43      6.89 o 
 -13  10   6       54.83       63.28     10.12 o 
 -12  10   6       91.87       90.63     11.52 o 
 -11  10   6      150.08      116.61     12.10 o 
 -10  10   6       30.43       34.11      8.52 o 
  -9  10   6        3.36        4.80      6.77 o 
  -8  10   6      123.74      113.28      9.43 o 
  -7  10   6        0.53        0.89      6.75 o 
  -6  10   6      223.20      229.40     10.98 o 
  -5  10   6      347.76      349.51     17.03 o 
  -4  10   6       17.15       23.87      5.54 o 
  -3  10   6       72.09       78.46     14.36 o 
  -2  10   6        6.81        9.51      8.51 o 
  -1  10   6       16.78       36.82     11.02 o 
   0  10   6      231.42      269.87     21.27 o 
   1  10   6       43.87       50.19     11.85 o 
   2  10   6       10.05        2.20      7.35 o 
   3  10   6      273.59      280.63     15.25 o 
   4  10   6      260.89      248.35     18.72 o 
   5  10   6       28.02       14.18     21.70 o 
   6  10   6      352.70      395.98     13.70 o 
   7  10   6      221.69      237.92     12.83 o 
   8  10   6        2.19        8.80      4.92 o 
 -11  11   6      342.21      350.29     31.05 o 
 -10  11   6      173.03      180.46     15.10 o 
  -9  11   6       33.22       40.83      9.05 o 
  -8  11   6        5.27        8.28      5.40 o 
  -7  11   6       48.28       47.93     17.03 o 
  -6  11   6      657.15      688.30     34.92 o 
  -5  11   6       65.58       73.02     13.54 o 
  -4  11   6        0.12        1.75      6.54 o 
  -3  11   6      665.32      690.83     25.26 o 
  -2  11   6      235.95      283.06     23.87 o 
  -1  11   6       10.22        6.17      7.92 o 
   0  11   6       30.34       18.82      9.60 o 
   1  11   6        0.49       24.35     10.12 o 
   2  11   6       40.52       72.40     14.96 o 
   3  11   6       10.43        8.94     10.31 o 
   4  11   6        2.66       -7.78      7.78 o 
   5  11   6       86.82       71.44     14.53 o 
   6  11   6        6.01       -2.74      6.44 o 
   7  11   6       39.91       40.64      8.88 o 
  -7  12   6      293.89      325.09     26.29 o 
  -6  12   6      138.91      144.92     15.10 o 
  -5  12   6        0.05       -6.15      6.15 o 
  -4  12   6       75.47       86.93     11.96 o 
  -3  12   6        6.12        8.57      7.09 o 
  -2  12   6        1.87        2.41      6.01 o 
  -1  12   6      152.19      161.39     21.45 o 
   0  12   6       22.77       30.68     10.66 o 
   1  12   6       19.65       19.72     10.59 o 
   2  12   6        2.29       11.82     10.86 o 
   3  12   6      159.06      166.72     23.03 o 
   4  12   6       17.38        1.96      6.54 o 
   5  12   6       13.43       13.09     10.07 o 
  -5  13   6       17.73       21.75      8.24 o 
  -4  13   6        1.77        2.82      6.54 o 
  -3  13   6      152.91      192.62     17.24 o 
  -2  13   6       10.69       13.75      6.87 o 
  -1  13   6       49.28       50.76     13.52 o 
   0  13   6       78.30       81.82     16.14 o 
   1  13   6       11.41        2.75      7.02 o 
 -17   1   7       11.74        5.06      9.90 o 
 -16   1   7        9.00       11.74     10.03 o 
 -15   1   7       17.53       11.70      3.82 o 
 -14   1   7        0.14        1.83      3.60 o 
 -13   1   7      114.13      118.63      6.44 o 
 -12   1   7      141.99      147.10      6.61 o 
 -11   1   7      871.56      894.39     12.83 o 
 -10   1   7      199.21      174.05      4.17 o 
  -9   1   7      525.97      494.04      6.59 o 
  -8   1   7        0.30       -0.66      1.14 o 
  -7   1   7      572.02      692.11      8.84 o 
  -6   1   7        0.88        1.73      1.45 o 
  -5   1   7       57.45       57.26      3.50 o 
  -4   1   7      147.70      161.38      2.95 o 
  -3   1   7      131.20      142.76      3.66 o 
  -2   1   7        0.84       -0.38      0.80 o 
  -1   1   7     1950.76     2002.22     18.19 o 
   0   1   7      144.41      147.19      3.51 o 
   1   1   7     9024.75     9754.53     82.30 o 
   2   1   7      138.18      145.47      4.37 o 
   3   1   7       38.10       42.90      2.80 o 
   4   1   7      143.61      147.17      4.51 o 
   5   1   7      972.38      929.82     11.91 o 
   6   1   7        8.66        5.06      2.11 o 
   7   1   7       16.58       14.07      2.43 o 
   8   1   7        0.28       -0.17      1.66 o 
   9   1   7       41.95       37.39      3.68 o 
  10   1   7      109.88      101.75      5.22 o 
  11   1   7        1.96        0.06      2.72 o 
  12   1   7      107.81       97.76      6.75 o 
  13   1   7        9.77       11.26      3.97 o 
  14   1   7        1.55        4.61      3.60 o 
 -18   2   7       69.92       71.81     11.44 o 
 -17   2   7        5.59        3.46      7.19 o 
 -16   2   7      324.87      313.06     10.60 o 
 -15   2   7       13.38       16.79      4.09 o 
 -14   2   7       12.82       15.71      4.05 o 
 -13   2   7       69.48       74.22      6.92 o 
 -12   2   7       37.59       32.79      3.57 o 
 -11   2   7      152.46      142.06      5.10 o 
 -10   2   7     1286.68     1220.23     15.83 o 
  -9   2   7        4.89        4.29      1.97 o 
  -8   2   7     1437.54     1367.39     14.09 o 
  -7   2   7      101.96       98.08      2.86 o 
  -6   2   7     1997.50     2020.24     21.73 o 
  -5   2   7     1250.37     1339.91     14.38 o 
  -4   2   7      525.48      532.87      7.89 o 
  -3   2   7       67.71       92.46      3.11 o 
  -2   2   7      576.85      640.47      7.05 o 
  -1   2   7     2692.44     3030.79     25.59 o 
   0   2   7      815.31      814.29      9.23 o 
   1   2   7      252.61      230.46      6.25 o 
   2   2   7      643.79      614.26      9.33 o 
   3   2   7        0.13        1.44      1.75 o 
   4   2   7      190.93      148.62      4.90 o 
   5   2   7      744.67      749.26     10.48 o 
   6   2   7      176.15      175.84      5.74 o 
   7   2   7       47.61       53.22      4.12 o 
   8   2   7       22.08       17.92      2.83 o 
   9   2   7       68.53       70.30      6.09 o 
  10   2   7        8.36       10.97      3.24 o 
  11   2   7       36.10       44.05      4.63 o 
  12   2   7       13.15       10.09      4.00 o 
  13   2   7       42.43       47.03      5.88 o 
  14   2   7       53.64       48.54      5.92 o 
 -18   3   7        7.19        2.48      3.98 o 
 -17   3   7       11.44        8.93      4.14 o 
 -16   3   7       63.14       74.93     10.64 o 
 -15   3   7        9.01       10.57      4.33 o 
 -14   3   7        0.03        1.63      3.68 o 
 -13   3   7      521.38      522.39     13.15 o 
 -12   3   7        3.54       -2.98      6.60 o 
 -11   3   7       27.82       35.68      4.43 o 
 -10   3   7        1.28        3.66      4.18 o 
  -9   3   7      382.79      347.99      8.65 o 
  -8   3   7      380.89      373.02      7.12 o 
  -7   3   7       55.44       88.89      4.03 o 
  -6   3   7      567.10      613.36      9.12 o 
  -5   3   7      468.59      482.14      7.74 o 
  -4   3   7     1802.88     1995.41     24.98 o 
  -3   3   7      332.84      328.17      6.01 o 
  -2   3   7      680.49      669.39      9.71 o 
  -1   3   7     2057.39     2209.74     21.59 o 
   0   3   7       84.20       93.21      3.21 o 
   1   3   7      753.15      792.34     10.94 o 
   2   3   7      753.21      742.69     10.93 o 
   3   3   7       45.79       45.13      3.31 o 
   4   3   7      109.48      108.22      4.75 o 
   5   3   7      651.11      634.34     11.77 o 
   6   3   7      565.75      534.33     10.06 o 
   7   3   7        0.37       -1.53      2.12 o 
   8   3   7      189.58      170.84      6.32 o 
   9   3   7        6.46        2.12      2.75 o 
  10   3   7      169.55      181.27      7.96 o 
  11   3   7        3.94        5.19      3.65 o 
  12   3   7       35.17       44.76      5.47 o 
  13   3   7       41.50       38.02      5.36 o 
 -18   4   7      227.07      236.08     10.69 o 
 -17   4   7      102.30       94.29      8.32 o 
 -16   4   7      115.85      101.75      8.31 o 
 -15   4   7       61.28       67.69     11.56 o 
 -14   4   7      181.79      176.44      9.72 o 
 -13   4   7      108.12      100.44      7.87 o 
 -12   4   7      472.11      458.74     12.65 o 
 -11   4   7        1.39       -2.92      2.92 o 
 -10   4   7      140.28      138.25      7.45 o 
  -9   4   7      172.98      152.55      6.65 o 
  -8   4   7      100.95      102.49      5.41 o 
  -7   4   7     1931.29     1818.05     27.32 o 
  -6   4   7       27.15       27.21      3.12 o 
  -5   4   7      340.11      314.68      6.28 o 
  -4   4   7     7151.81     7295.78     61.95 o 
  -3   4   7     5052.02     5121.98     45.53 o 
  -2   4   7     1403.96     1557.92     18.40 o 
  -1   4   7       21.93       22.17      2.47 o 
   0   4   7      291.06      258.08      5.26 o 
   1   4   7      479.25      427.99      7.39 o 
   2   4   7     1208.42     1203.45     15.39 o 
   3   4   7       17.83       27.66      3.00 o 
   4   4   7     1292.67     1257.35     18.29 o 
   5   4   7      122.30      122.77      5.58 o 
   6   4   7      111.79      105.74      5.57 o 
   7   4   7      572.32      558.80     13.25 o 
   8   4   7       33.12       29.54      3.69 o 
   9   4   7      103.74      105.22      6.62 o 
  10   4   7       34.47       37.79      6.58 o 
  11   4   7        5.91        1.42      3.10 o 
  12   4   7       21.93       17.25      4.16 o 
  13   4   7       72.32       77.44      6.91 o 
 -17   5   7      164.06      179.36     10.96 o 
 -16   5   7      275.32      281.46     12.71 o 
 -15   5   7      118.44      100.68     22.15 o 
 -14   5   7       72.50       65.60      7.46 o 
 -13   5   7     1015.52      978.88     24.27 o 
 -11   5   7       48.65       50.49      6.60 o 
 -10   5   7        5.13        0.80      3.56 o 
  -9   5   7      645.35      637.31     12.79 o 
  -8   5   7     1503.84     1443.96     21.29 o 
  -7   5   7       57.06       52.89      4.38 o 
  -6   5   7       31.08       17.59      3.15 o 
  -5   5   7        9.13        4.84      2.51 o 
  -4   5   7      152.83      134.27      4.15 o 
  -3   5   7       10.81        6.02      1.72 o 
  -2   5   7      425.19      457.25      7.45 o 
  -1   5   7      544.99      490.78      8.23 o 
   0   5   7       49.43       51.76      3.39 o 
   1   5   7        0.97        4.68      2.40 o 
   2   5   7        9.76        5.58      2.64 o 
   3   5   7      452.39      423.10      8.74 o 
   4   5   7      186.78      189.02      6.10 o 
   5   5   7      175.68      172.96      6.13 o 
   6   5   7      369.02      369.01      9.60 o 
   7   5   7        3.15        3.39      2.30 o 
   8   5   7       35.64       31.11      4.22 o 
   9   5   7       19.99       23.57      4.56 o 
  10   5   7      241.52      210.68     12.83 o 
  11   5   7       53.54       47.58      5.44 o 
  12   5   7      117.68      141.26      8.42 o 
 -17   6   7        0.21        8.87      5.60 o 
 -16   6   7      215.40      214.17     12.45 o 
 -15   6   7       50.65       47.29     15.49 o 
 -14   6   7        6.58        5.31      3.81 o 
 -13   6   7      119.26       92.74      8.95 o 
 -12   6   7       10.43       11.38      7.55 o 
 -11   6   7      343.56      359.81     16.45 o 
 -10   6   7      194.99      200.34     11.04 o 
  -9   6   7        0.15        2.86      3.18 o 
  -8   6   7      999.97      987.74     21.32 o 
  -7   6   7      860.50      854.33     24.13 o 
  -6   6   7       38.61       51.26      4.72 o 
  -5   6   7      670.57      638.30     12.85 o 
  -4   6   7     1017.88     1031.91     21.51 o 
  -3   6   7        0.84        2.49      2.17 o 
  -2   6   7      324.35      295.79      6.29 o 
  -1   6   7      166.94      174.14      4.81 o 
   0   6   7      282.81      280.90      7.60 o 
   1   6   7      113.99      100.06      5.41 o 
   2   6   7     1886.70     1888.84     24.72 o 
   3   6   7      186.22      200.32      7.07 o 
   4   6   7      665.79      631.38     12.76 o 
   5   6   7      264.14      263.61      9.49 o 
   6   6   7       17.20       10.28      5.11 o 
   7   6   7        1.80        3.59      3.03 o 
   8   6   7       93.91      102.66      6.86 o 
   9   6   7       25.36       34.64      4.91 o 
  10   6   7        6.22        8.99      3.97 o 
  11   6   7        5.14        3.33      3.29 o 
  12   6   7        0.04        6.73      4.32 o 
 -16   7   7        7.26        7.69      5.59 o 
 -15   7   7       48.23       44.35      8.00 o 
 -14   7   7       33.94       47.51      7.70 o 
 -13   7   7      202.40      183.08     11.94 o 
 -12   7   7       32.85       24.94      6.25 o 
 -11   7   7       17.76       20.51      5.74 o 
 -10   7   7      437.04      424.08     16.13 o 
  -9   7   7      225.28      237.98     11.07 o 
  -8   7   7        6.44        8.77      3.88 o 
  -7   7   7        0.01       -2.83      2.83 o 
  -6   7   7       24.48       37.10      4.52 o 
  -5   7   7        1.48       -0.26      2.59 o 
  -4   7   7      546.22      511.64     13.80 o 
  -3   7   7       71.69       78.59      5.63 o 
  -2   7   7      804.26      782.61     20.20 o 
  -1   7   7     1538.82     1537.85     20.42 o 
   0   7   7       31.74       34.23      3.33 o 
   1   7   7     2927.15     2930.06     31.35 o 
   2   7   7      414.10      422.24     10.18 o 
   3   7   7       31.62       31.66      4.45 o 
   4   7   7       51.13       43.71      5.21 o 
   5   7   7        9.07        6.29      3.68 o 
   6   7   7      130.53      127.93      9.45 o 
   7   7   7      197.26      205.19     13.88 o 
   8   7   7       32.73       32.15      5.55 o 
   9   7   7       16.24       15.73      4.80 o 
  10   7   7      168.32      172.47     10.56 o 
  11   7   7       27.14       33.30      7.00 o 
 -15   8   7      177.44      187.61     12.24 o 
 -14   8   7        6.02        6.78      5.50 o 
 -13   8   7       25.99       43.76     12.40 o 
 -12   8   7        5.27        1.25      5.56 o 
 -11   8   7       20.44       11.67      5.81 o 
 -10   8   7      217.19      223.66     12.81 o 
  -9   8   7       46.38       55.75      8.06 o 
  -8   8   7        0.18        2.45      3.86 o 
  -7   8   7      475.83      481.52     14.22 o 
  -6   8   7       66.06       60.71      6.40 o 
  -5   8   7       13.71       14.24      6.22 o 
  -4   8   7      748.40      753.87     15.76 o 
  -3   8   7        2.36        7.24      3.16 o 
  -2   8   7        0.04       -1.30      4.68 o 
  -1   8   7       39.96       34.69     10.15 o 
   0   8   7      316.72      321.34     11.71 o 
   1   8   7      268.71      272.80     10.56 o 
   2   8   7       18.70       24.70      3.75 o 
   3   8   7      144.71      142.30      8.70 o 
   4   8   7       53.45       65.39      6.31 o 
   5   8   7      146.55      135.28     10.95 o 
   6   8   7       10.12        7.05      3.49 o 
   7   8   7      108.92      107.72      9.07 o 
   8   8   7        0.06       -4.01      4.01 o 
   9   8   7        1.75        8.10      4.71 o 
  10   8   7        9.45        1.04      4.24 o 
 -14   9   7        0.09        3.46     18.85 o 
 -13   9   7        0.07       15.96     10.87 o 
 -12   9   7      181.36      192.84     27.53 o 
 -11   9   7       61.18       67.44     10.28 o 
 -10   9   7        0.20        2.80      6.51 o 
  -9   9   7        0.51        6.31      6.92 o 
  -8   9   7        0.01       -0.50      4.01 o 
  -7   9   7      124.92      126.13      9.15 o 
  -6   9   7       10.94       13.85      4.96 o 
  -5   9   7        0.49       -1.31      3.95 o 
  -4   9   7       62.19       61.13      9.15 o 
  -3   9   7      193.46      182.67     12.49 o 
  -2   9   7       79.22       83.92      9.88 o 
  -1   9   7       21.43       22.25      9.40 o 
   0   9   7        3.73       11.64      7.88 o 
   1   9   7      189.43      180.77     16.98 o 
   2   9   7        0.38       -0.01      4.82 o 
   3   9   7      173.61      187.89      9.70 o 
   4   9   7      160.55      158.64      8.83 o 
   5   9   7       61.01       67.46      6.87 o 
   6   9   7       25.97       25.00      6.20 o 
   7   9   7       58.83       52.37      6.75 o 
   8   9   7       69.38       68.45      7.67 o 
   9   9   7       82.53       95.83      9.04 o 
 -13  10   7       36.04       32.37     11.82 o 
 -12  10   7       31.81       48.34      9.46 o 
 -11  10   7       21.32       20.09      7.77 o 
 -10  10   7       36.69       29.65     25.54 o 
  -9  10   7       14.61        8.60      6.72 o 
  -8  10   7      114.36      108.62      9.32 o 
  -7  10   7      118.38      108.91      9.27 o 
  -6  10   7       96.66       91.29     17.10 o 
  -5  10   7       54.38       67.65      9.33 o 
  -4  10   7      192.25      205.83     11.80 o 
  -3  10   7      193.97      225.80     20.45 o 
  -2  10   7        5.75        3.24      7.66 o 
  -1  10   7       82.31       77.64     15.19 o 
   0  10   7       13.08        2.89      7.55 o 
   1  10   7       39.36       34.47     11.12 o 
   2  10   7       54.48       43.61     12.39 o 
   3  10   7        1.47       -6.85      7.23 o 
   4  10   7      152.18      150.72     13.45 o 
   5  10   7       26.02       26.49      7.97 o 
   6  10   7        2.39        6.42      3.64 o 
   7  10   7        0.45       -1.32      4.14 o 
   8  10   7       22.07       17.87      5.80 o 
 -11  11   7       10.56        3.83      7.26 o 
 -10  11   7       50.67       43.62      9.42 o 
  -9  11   7       23.71       29.64      8.23 o 
  -8  11   7        4.79       10.29      6.55 o 
  -7  11   7       77.63       75.14     20.71 o 
  -6  11   7       75.72       65.85     14.88 o 
  -5  11   7      143.37      128.35     13.47 o 
  -4  11   7       35.83       31.95      8.51 o 
  -3  11   7      221.76      262.45     23.34 o 
  -2  11   7        0.79        4.62      8.87 o 
  -1  11   7        5.01        5.95      8.31 o 
   0  11   7       32.67       31.87     11.11 o 
   1  11   7       18.35       34.24     11.36 o 
   2  11   7        0.43        5.18      8.00 o 
   3  11   7        0.09       11.49     10.76 o 
   4  11   7       94.58       70.92     14.69 o 
   5  11   7      221.42      154.16     21.81 o 
   6  11   7      113.58       87.99     20.61 o 
  -7  12   7        0.16       -8.54      9.75 o 
  -6  12   7       55.36       61.13     10.95 o 
  -5  12   7       36.46       36.05      9.66 o 
  -4  12   7      228.80      240.48     44.81 o 
  -3  12   7      132.61      145.27     38.56 o 
  -2  12   7        8.97       11.35     10.79 o 
  -1  12   7       20.08        1.11      7.96 o 
   0  12   7      181.26      149.83     20.28 o 
   1  12   7      130.20      124.60     18.76 o 
   2  12   7        2.23        5.87      7.24 o 
   3  12   7       41.59       39.39     13.99 o 
   4  12   7       20.42       21.12     11.03 o 
  -4  13   7       46.22       42.82      9.87 o 
  -3  13   7       27.23       39.14     13.75 o 
  -2  13   7        0.77       -2.80      6.44 o 
  -1  13   7        0.48        5.69      7.23 o 
   0  13   7       51.79       55.45     13.15 o 
 -17   0   8      115.68      137.73      8.82 o 
 -16   0   8       39.46       31.77      5.88 o 
 -15   0   8      430.23      441.80     16.64 o 
 -14   0   8      570.82      586.89     16.84 o 
 -13   0   8      392.63      407.55     12.33 o 
 -12   0   8      381.41      362.91     17.91 o 
 -11   0   8      574.85      551.86     12.11 o 
 -10   0   8        7.31       11.66      2.98 o 
  -9   0   8     2578.88     2497.64     25.26 o 
  -8   0   8      121.60      123.38      3.49 o 
  -7   0   8      496.54      486.27     10.12 o 
  -6   0   8      483.35      602.66     11.32 o 
  -5   0   8     6636.69     7329.11     75.25 o 
  -4   0   8     2506.53     2765.46     36.09 o 
  -3   0   8        0.18        1.54      1.41 o 
  -2   0   8      154.14      126.23      4.09 o 
  -1   0   8      878.25     1006.85     18.83 o 
   0   0   8       90.45       80.43      5.34 o 
   1   0   8     3448.66     3434.14     45.31 o 
   2   0   8     1624.78     1690.71     25.81 o 
   3   0   8      244.67      306.03      9.92 o 
   4   0   8      342.35      329.26      9.85 o 
   5   0   8     1215.46     1143.42     20.99 o 
   6   0   8      788.04      755.00     16.57 o 
   7   0   8      741.81      696.04     16.17 o 
   8   0   8      108.41      112.54     12.16 o 
   9   0   8      770.16      729.66     63.88 o 
  10   0   8        5.41        5.40      4.09 o 
  11   0   8       54.92       62.32      9.47 o 
  12   0   8       26.14       21.49      5.84 o 
  13   0   8        6.51        8.37      9.34 o 
 -18   1   8       40.27       47.69      6.91 o 
 -17   1   8       23.89       18.15      3.83 o 
 -16   1   8      172.41      169.32      8.54 o 
 -15   1   8       29.00       30.38      8.19 o 
 -14   1   8        9.99       15.65      4.15 o 
 -13   1   8        6.94        4.98      2.80 o 
 -12   1   8     1631.66     1601.30     22.74 o 
 -11   1   8      189.40      191.28      5.74 o 
 -10   1   8       85.15       89.84      3.83 o 
  -9   1   8      588.98      562.00      8.03 o 
  -8   1   8      595.33      572.37      6.96 o 
  -7   1   8       41.08       62.68      3.14 o 
  -6   1   8     1935.40     2156.80     19.22 o 
  -5   1   8     1242.24     1187.95     11.83 o 
  -4   1   8     5029.27     5234.88     41.68 o 
  -3   1   8      378.80      396.78      5.07 o 
  -2   1   8        0.06       -0.22      0.89 o 
  -1   1   8      364.72      338.31      4.94 o 
   0   1   8     1694.07     1626.14     18.95 o 
   1   1   8     6025.21     6130.86     53.83 o 
   2   1   8      789.81      795.13     11.46 o 
   3   1   8        2.67        4.71      2.06 o 
   4   1   8     2709.80     2692.65     27.38 o 
   5   1   8     1103.62     1067.23     14.22 o 
   6   1   8      704.57      654.94     10.78 o 
   7   1   8       31.94       29.02      3.21 o 
   8   1   8      544.94      536.32     10.26 o 
   9   1   8        0.09       -1.96      1.96 o 
  10   1   8      285.17      289.11     14.58 o 
  11   1   8        0.57        1.80      3.42 o 
  12   1   8       52.66       47.76      5.44 o 
  13   1   8        8.61       10.43      4.58 o 
 -18   2   8       62.54       61.24      5.65 o 
 -17   2   8      239.08      244.37     10.00 o 
 -16   2   8       78.21       81.54      6.88 o 
 -15   2   8       12.58       12.40      4.31 o 
 -14   2   8      132.05      138.63      9.20 o 
 -13   2   8      797.30      776.69     16.20 o 
 -12   2   8      275.94      283.56      9.19 o 
 -11   2   8       62.62       60.16      4.50 o 
 -10   2   8        7.04        3.54      3.26 o 
  -9   2   8     3722.64     3642.17     37.21 o 
  -8   2   8       63.12       67.81      2.73 o 
  -7   2   8      373.65      429.54      5.96 o 
  -6   2   8     1283.91     1161.73     17.33 o 
  -5   2   8      174.63      186.45      4.29 o 
  -4   2   8        0.03       -0.51      1.00 o 
  -3   2   8       27.43       17.00      1.76 o 
  -2   2   8      754.46      719.36      7.95 o 
  -1   2   8      113.85      155.12      3.70 o 
   0   2   8      102.40      126.61      3.54 o 
   1   2   8      132.35      119.19      4.50 o 
   2   2   8      118.88       99.94      4.59 o 
   3   2   8       12.30       15.31      2.19 o 
   4   2   8        1.59        2.05      1.96 o 
   5   2   8     1089.94     1044.76     13.41 o 
   6   2   8       11.65        9.24      2.37 o 
   7   2   8       91.29       86.66      5.98 o 
   8   2   8      145.13      144.26      6.63 o 
   9   2   8       97.41       93.77      6.40 o 
  10   2   8        7.29        4.89      3.21 o 
  11   2   8       42.87       49.39      5.34 o 
  12   2   8        1.39       -1.45      4.80 o 
  13   2   8      108.75      119.12      8.40 o 
 -18   3   8      151.61      153.05      8.63 o 
 -17   3   8       14.13       18.12      4.78 o 
 -16   3   8        5.00       12.97      4.67 o 
 -15   3   8      101.65      108.84     17.11 o 
 -14   3   8      149.04      156.79      9.05 o 
 -13   3   8       26.20       24.58      4.50 o 
 -12   3   8      325.81      332.60     13.14 o 
 -11   3   8      130.04      131.31      7.19 o 
 -10   3   8     1423.74     1397.77     23.86 o 
  -9   3   8      116.14      103.70      8.31 o 
  -8   3   8       68.23       75.80      3.68 o 
  -7   3   8      604.35      589.87     13.07 o 
  -6   3   8      269.15      271.30      7.64 o 
  -5   3   8      435.46      406.20      8.56 o 
  -4   3   8     1983.14     2062.99     20.76 o 
  -3   3   8        0.25        1.01      1.66 o 
  -2   3   8     2328.14     2482.87     24.08 o 
  -1   3   8      916.51      998.55     11.12 o 
   0   3   8       54.94       50.56      2.73 o 
   1   3   8      154.26      209.62      5.87 o 
   2   3   8       12.21       17.73      3.28 o 
   3   3   8      374.33      346.77      8.00 o 
   4   3   8      103.95      114.04      5.22 o 
   5   3   8        0.93        0.95      2.10 o 
   6   3   8        2.55        1.43      2.21 o 
   7   3   8        7.75        6.66      2.69 o 
   8   3   8       98.80       95.79      7.42 o 
   9   3   8        4.34        2.38      2.83 o 
  10   3   8       70.63       69.10      5.50 o 
  11   3   8       24.11       18.71      3.98 o 
  12   3   8       24.88       32.36      5.25 o 
  13   3   8       12.88       15.51      5.46 o 
 -18   4   8        8.16        4.80      4.39 o 
 -17   4   8        8.85       14.25      5.12 o 
 -16   4   8        2.36        2.07      4.59 o 
 -15   4   8        0.00        4.18      4.40 o 
 -14   4   8        0.02       -3.90      3.90 o 
 -13   4   8      351.52      382.88     13.78 o 
 -12   4   8        0.18        8.10      3.70 o 
 -11   4   8        0.02       -0.65      3.38 o 
 -10   4   8       27.04       32.90      4.74 o 
  -9   4   8     1399.13     1439.84     28.48 o 
  -8   4   8      197.94      197.36      6.57 o 
  -7   4   8      615.32      583.06     11.13 o 
  -6   4   8      252.79      233.76      6.81 o 
  -5   4   8      627.32      609.33     11.11 o 
  -4   4   8        9.46       13.96      1.65 o 
  -3   4   8      345.34      343.17      7.03 o 
  -2   4   8       51.53       39.98      3.10 o 
  -1   4   8       41.64       54.17      3.25 o 
   0   4   8       36.29       46.73      3.11 o 
   1   4   8        0.01        0.34      1.86 o 
   2   4   8       86.57       87.78      4.55 o 
   3   4   8       38.83       44.20      3.73 o 
   4   4   8       24.07       17.79      2.95 o 
   5   4   8      122.86      105.50      5.58 o 
   6   4   8       21.87       24.08      3.32 o 
   7   4   8       15.08       10.25      2.60 o 
   8   4   8       19.91       23.41      3.88 o 
   9   4   8        2.11        0.55      2.95 o 
  10   4   8       33.38       26.74      4.66 o 
  11   4   8       13.38        6.93      3.40 o 
  12   4   8       23.65       30.57      4.89 o 
 -17   5   8        0.39        0.43      4.69 o 
 -16   5   8        3.00       -1.92      7.60 o 
 -15   5   8      100.69      119.45      9.59 o 
 -14   5   8       18.58       19.49      5.50 o 
 -13   5   8        3.43       -0.01      6.51 o 
 -12   5   8       48.93       38.90      9.40 o 
 -11   5   8        3.77        5.65      3.79 o 
 -10   5   8      397.89      377.53     16.79 o 
  -9   5   8       43.28       38.18      5.18 o 
  -8   5   8      441.03      501.76     11.09 o 
  -7   5   8        0.49       -1.77      2.64 o 
  -6   5   8      176.01      153.49      6.97 o 
  -5   5   8       41.94       58.82      5.45 o 
  -4   5   8        6.70        6.15      1.99 o 
  -3   5   8      167.01      193.22      4.83 o 
  -2   5   8       22.17       30.95      3.14 o 
  -1   5   8       32.76       42.93      3.52 o 
   0   5   8       39.43       30.68      3.38 o 
   1   5   8       22.37       14.62      3.02 o 
   2   5   8       43.37       37.91      4.08 o 
   3   5   8       37.47       40.92      3.68 o 
   4   5   8      107.57      116.33      5.71 o 
   5   5   8       19.57       23.79      3.34 o 
   6   5   8       26.34       21.54      4.31 o 
   7   5   8       50.66       56.33      5.25 o 
   8   5   8        1.14       -1.51      2.21 o 
   9   5   8       12.88        9.13      2.69 o 
  10   5   8       52.90       49.04      5.66 o 
  11   5   8      207.37      197.29     10.50 o 
  12   5   8        3.82        7.32      3.47 o 
 -17   6   8       21.31       26.48      6.50 o 
 -16   6   8       15.88       12.57      5.88 o 
 -15   6   8        6.00       11.65      7.44 o 
 -13   6   8       46.66       60.42      7.72 o 
 -12   6   8        4.92        5.47      4.82 o 
 -11   6   8       62.21       56.85     14.88 o 
 -10   6   8       14.69       20.61      5.47 o 
  -9   6   8      150.39      127.95      8.01 o 
  -8   6   8      438.68      407.70     10.45 o 
  -7   6   8      299.18      256.12      8.19 o 
  -6   6   8     1308.88     1186.48     19.17 o 
  -5   6   8      342.51      332.03     14.28 o 
  -4   6   8       85.85       93.48      5.88 o 
  -3   6   8      562.46      553.44     11.03 o 
  -2   6   8      639.88      635.53     10.70 o 
  -1   6   8       15.42       15.72      3.42 o 
   0   6   8     1083.19     1064.79     16.37 o 
   1   6   8        0.80        0.36      2.66 o 
   2   6   8       82.90       86.08      6.30 o 
   3   6   8      959.15      890.87     15.59 o 
   4   6   8        3.68        3.89      3.05 o 
   5   6   8       10.57       11.69      3.94 o 
   6   6   8       26.12       29.78      4.67 o 
   7   6   8        0.12       -2.79      3.25 o 
   8   6   8       86.34       99.51      7.70 o 
   9   6   8      160.09      162.92      8.93 o 
  10   6   8       31.52       22.22      4.63 o 
  11   6   8       55.72       47.74      6.37 o 
 -16   7   8        7.63        3.48      5.35 o 
 -15   7   8       65.32       63.47     16.33 o 
 -14   7   8       11.15        4.62      5.40 o 
 -13   7   8       16.78       21.70      6.09 o 
 -12   7   8      238.60      240.78     12.90 o 
 -11   7   8       14.15        6.91      5.22 o 
 -10   7   8       30.61       33.49      6.90 o 
  -9   7   8        4.34        3.56      5.80 o 
  -8   7   8       37.02       39.29      5.26 o 
  -7   7   8      262.68      256.92      8.74 o 
  -6   7   8      318.28      318.86      9.55 o 
  -5   7   8       29.69       35.16      4.88 o 
  -4   7   8      814.24      864.01     16.47 o 
  -3   7   8       90.68       84.58     10.15 o 
  -2   7   8      647.85      622.02     20.45 o 
  -1   7   8       47.16       54.27      4.85 o 
   0   7   8        9.91       13.12      2.77 o 
   1   7   8       40.17       45.46      4.44 o 
   2   7   8       81.38       92.64      5.88 o 
   3   7   8       32.52       28.57      5.02 o 
   4   7   8      267.36      265.73      9.78 o 
   5   7   8       38.60       30.01      4.99 o 
   6   7   8       54.53       46.52      5.77 o 
   7   7   8      239.42      197.51     19.39 o 
   8   7   8        1.30       -3.14      4.10 o 
   9   7   8        0.08        3.36      4.40 o 
  10   7   8       19.78       21.17      6.28 o 
  11   7   8       44.44       42.93      6.35 o 
 -15   8   8        0.19        3.65     13.07 o 
 -14   8   8      356.19      353.30     20.37 o 
 -13   8   8       56.97       67.65      8.97 o 
 -12   8   8       19.42       17.22      6.45 o 
 -11   8   8      108.62      114.58     10.79 o 
 -10   8   8      127.22      136.41     21.37 o 
  -9   8   8       62.65       71.08      8.74 o 
  -8   8   8      251.23      232.93     10.14 o 
  -7   8   8      182.01      172.59     10.78 o 
  -6   8   8       47.67       54.53      6.02 o 
  -5   8   8       29.98       40.38      5.55 o 
  -4   8   8        4.53        6.10      6.34 o 
  -3   8   8      369.17      400.39     17.16 o 
  -2   8   8      108.90      104.99     13.40 o 
  -1   8   8      443.95      439.05     17.80 o 
   0   8   8      654.12      644.32     16.92 o 
   1   8   8      328.69      341.17     12.42 o 
   2   8   8      204.53      182.95      7.06 o 
   3   8   8        7.28        5.08      5.13 o 
   4   8   8      114.98      126.39      8.27 o 
   5   8   8        3.82        4.54      3.94 o 
   6   8   8      316.30      331.55     16.03 o 
   7   8   8       11.35        3.76      3.37 o 
   8   8   8      110.06      111.27      8.93 o 
   9   8   8       11.91       13.95      5.15 o 
  10   8   8       99.70      122.06      9.55 o 
 -14   9   8        0.07       13.54      6.73 o 
 -13   9   8        0.29       -7.19      7.40 o 
 -12   9   8       48.67       38.03      8.32 o 
 -11   9   8      512.17      519.28     35.63 o 
 -10   9   8        0.01       -7.94      8.11 o 
  -9   9   8      309.77      312.65     37.58 o 
  -8   9   8      163.88      200.48     20.10 o 
  -7   9   8      173.00      179.39      9.82 o 
  -6   9   8       63.58       74.88      7.38 o 
  -5   9   8      375.46      370.63     11.46 o 
  -4   9   8      118.26      105.49     11.42 o 
  -3   9   8      954.82      976.26     28.60 o 
  -2   9   8       11.24       14.91      6.24 o 
  -1   9   8      100.52      129.39     17.27 o 
   0   9   8      817.59      827.23     37.08 o 
   1   9   8      722.74      698.93     34.16 o 
   2   9   8       21.17       16.55      5.34 o 
   3   9   8      208.23      236.02     11.46 o 
   4   9   8      250.11      249.39     11.42 o 
   5   9   8       70.11       62.23      6.81 o 
   6   9   8        2.40        6.32      4.64 o 
   7   9   8       61.85       76.37      9.20 o 
   8   9   8      102.78       97.31      8.89 o 
   9   9   8        6.53        8.61      4.57 o 
 -13  10   8        3.79       15.31     14.26 o 
 -12  10   8        0.18       -4.96      6.14 o 
 -11  10   8       48.98       54.46      9.42 o 
 -10  10   8      168.91      174.03     14.37 o 
  -9  10   8      107.30      102.05     11.48 o 
  -8  10   8       15.44        2.38     19.36 o 
  -7  10   8       75.00       77.61      8.10 o 
  -6  10   8      718.87      775.52     21.21 o 
  -5  10   8       17.89       15.62      5.46 o 
  -4  10   8       21.34       25.91      7.20 o 
  -3  10   8      135.06      124.25     17.44 o 
  -2  10   8      188.67      190.92     21.40 o 
  -1  10   8       48.08       34.94     12.28 o 
   0  10   8       60.59       77.30     15.46 o 
   1  10   8        0.07       -3.90      7.27 o 
   2  10   8        3.11       16.00      9.80 o 
   3  10   8        2.39       -7.05      7.05 o 
   4  10   8       47.07       58.57      9.21 o 
   5  10   8      102.73      115.89     19.79 o 
   6  10   8        5.06        8.87      4.62 o 
   7  10   8        9.34        5.09      3.96 o 
 -11  11   8        4.60       19.92     14.01 o 
 -10  11   8      171.10      150.38     14.52 o 
  -9  11   8        5.94       -5.96      5.96 o 
  -8  11   8       58.85       37.53     12.92 o 
  -7  11   8        5.54        5.89     10.10 o 
  -6  11   8       26.62       27.70      8.49 o 
  -5  11   8      107.70      109.93     28.52 o 
  -4  11   8      227.25      273.41     16.65 o 
  -3  11   8       11.75       13.00     10.22 o 
  -2  11   8       70.78       86.93     16.92 o 
  -1  11   8       76.36       59.01     14.83 o 
   0  11   8      154.95      150.55     20.82 o 
   1  11   8       46.73       44.45     12.27 o 
   2  11   8       11.83       10.24      8.77 o 
   3  11   8      227.60      217.58     24.37 o 
   4  11   8       98.33       75.32     16.74 o 
   5  11   8        3.30        5.11      9.97 o 
   6  11   8       14.72       13.88      7.86 o 
  -8  12   8      300.50      365.44     28.81 o 
  -7  12   8        8.98       21.18     12.61 o 
  -6  12   8      275.05      287.30     33.57 o 
  -5  12   8       13.37       28.20      8.70 o 
  -4  12   8       16.56       10.55     17.04 o 
  -3  12   8       11.98       13.17     11.52 o 
  -2  12   8       32.49       56.57     14.97 o 
  -1  12   8        0.42        7.85      9.25 o 
   0  12   8        0.55       -4.26      8.38 o 
   1  12   8        0.03       14.89      7.61 o 
   2  12   8       56.14       58.81     13.69 o 
   3  12   8      109.27      129.62     20.06 o 
 -19   1   9        8.18       10.87      5.57 o 
 -18   1   9       39.58       49.01      4.84 o 
 -17   1   9       23.41       23.28      3.93 o 
 -16   1   9       28.37       35.02      4.34 o 
 -15   1   9       23.82       20.07      5.00 o 
 -14   1   9        1.39        7.03      7.02 o 
 -13   1   9       14.15       21.85      3.61 o 
 -12   1   9        0.20       -0.52      3.17 o 
 -11   1   9      544.30      531.84     11.05 o 
 -10   1   9      100.90       99.55      4.53 o 
  -9   1   9       37.31       35.32      2.98 o 
  -8   1   9      153.62      139.80      4.47 o 
  -7   1   9     1352.51     1464.49     15.61 o 
  -6   1   9       79.94      112.92      5.15 o 
  -5   1   9      327.57      342.93      5.09 o 
  -4   1   9     1256.77     1384.30     12.50 o 
  -3   1   9       62.78       79.40      2.51 o 
  -2   1   9        7.43        6.16      1.32 o 
  -1   1   9      251.38      256.30      4.83 o 
   0   1   9     1371.18     1351.83     13.94 o 
   1   1   9      213.74      227.41      5.91 o 
   2   1   9      125.74      144.19      4.95 o 
   3   1   9     1142.41     1140.96     14.56 o 
   4   1   9     1229.67     1194.24     15.41 o 
   5   1   9      454.74      442.77      8.76 o 
   6   1   9      144.59      141.57      5.45 o 
   7   1   9        3.87       -2.12      2.12 o 
   8   1   9       57.18       59.27      4.47 o 
   9   1   9      267.51      273.01      8.87 o 
  10   1   9        3.42        2.88      2.81 o 
  11   1   9      322.70      304.29     15.68 o 
  12   1   9       10.12       11.23      3.96 o 
  13   1   9        6.84        6.77      4.98 o 
 -19   2   9       19.72       22.30      3.86 o 
 -18   2   9        0.05       -1.35      3.92 o 
 -17   2   9        9.45        5.62      4.90 o 
 -16   2   9      132.18      128.22      8.70 o 
 -15   2   9        1.35        7.41      4.29 o 
 -14   2   9        0.52        0.20      3.43 o 
 -13   2   9      225.54      246.25      9.14 o 
 -12   2   9      367.14      364.69     10.71 o 
 -11   2   9      248.61      238.49      7.64 o 
 -10   2   9     1551.30     1492.04     22.63 o 
  -9   2   9      557.04      550.55      8.97 o 
  -8   2   9      424.57      433.21      7.40 o 
  -7   2   9      311.75      312.56      7.84 o 
  -6   2   9      362.98      385.77     12.79 o 
  -5   2   9      484.90      461.41      6.17 o 
  -4   2   9      650.02      716.19     10.18 o 
  -3   2   9      829.19      902.97     10.07 o 
  -2   2   9      765.43      809.40      9.47 o 
  -1   2   9      660.26      627.43      8.15 o 
   0   2   9      120.06      101.14      3.40 o 
   1   2   9      155.76      188.37      5.67 o 
   2   2   9      331.60      317.10      7.65 o 
   3   2   9       75.26       87.48      4.52 o 
   4   2   9      181.00      185.76      7.54 o 
   5   2   9      541.27      529.72      9.70 o 
   6   2   9      155.32      154.33      6.39 o 
   7   2   9      344.15      338.28      9.29 o 
   8   2   9       51.13       52.85      4.93 o 
   9   2   9      130.44      125.83      8.06 o 
  10   2   9      136.62      140.34      8.58 o 
  11   2   9       19.80       10.72      3.87 o 
  12   2   9        1.77       -1.04      3.36 o 
 -18   3   9       32.85       32.88      5.61 o 
 -17   3   9        2.42        7.15      4.68 o 
 -16   3   9       15.10       11.59      4.83 o 
 -15   3   9      328.32      334.92     12.81 o 
 -14   3   9      402.60      393.04     13.99 o 
 -13   3   9       28.67       26.25      4.75 o 
 -12   3   9      199.89      228.24      9.03 o 
 -11   3   9      532.71      544.30     13.61 o 
 -10   3   9      836.17      809.87     16.92 o 
  -9   3   9        2.02        1.34      3.40 o 
  -8   3   9      251.20      256.22      7.35 o 
  -7   3   9     1602.79     1474.73     19.12 o 
  -6   3   9       17.36       21.39      2.32 o 
  -5   3   9       18.95       15.13      2.33 o 
  -4   3   9       34.39        9.56      2.11 o 
  -3   3   9        4.11        2.94      1.68 o 
  -2   3   9      306.14      314.67      6.24 o 
  -1   3   9      852.15      947.17     12.20 o 
   0   3   9      110.23      115.53      3.92 o 
   1   3   9       28.87       27.11      3.50 o 
   2   3   9      189.29      178.23      7.04 o 
   3   3   9        1.20        0.02      2.10 o 
   4   3   9        3.96        2.12      2.64 o 
   5   3   9      120.48      127.34      7.05 o 
   6   3   9        0.13        2.04      2.40 o 
   7   3   9      121.32      114.60      6.21 o 
   8   3   9        0.08       -0.55      2.49 o 
   9   3   9       74.29       77.43      6.01 o 
  10   3   9       26.82       25.31      4.01 o 
  11   3   9       23.04       22.75      4.84 o 
  12   3   9      178.17      179.15     11.16 o 
 -18   4   9       60.20       64.25      7.33 o 
 -17   4   9       15.31       10.05      9.02 o 
 -16   4   9      278.01      277.70     12.45 o 
 -15   4   9       54.80       58.88     10.28 o 
 -14   4   9      119.54      130.33      9.32 o 
 -13   4   9      283.47      288.63     12.42 o 
 -12   4   9        3.94        7.92      3.86 o 
 -11   4   9       16.76       10.44      3.97 o 
 -10   4   9       43.72       36.07      5.10 o 
  -9   4   9      706.11      667.77     17.83 o 
  -8   4   9       65.17       48.88      5.22 o 
  -7   4   9      212.55      210.03      6.60 o 
  -6   4   9        2.30        3.43      2.33 o 
  -5   4   9     1889.11     1804.93     21.62 o 
  -4   4   9     2019.16     1979.73     25.83 o 
  -3   4   9      128.92      145.34      6.21 o 
  -2   4   9     3322.73     3328.36     31.77 o 
  -1   4   9      717.37      677.10     10.08 o 
   0   4   9        2.85        4.32      2.32 o 
   1   4   9        2.52        2.91      2.27 o 
   2   4   9      319.61      296.92      7.36 o 
   3   4   9      470.39      443.08      9.27 o 
   4   4   9        8.25       10.26      2.72 o 
   5   4   9        0.21        1.57      2.43 o 
   6   4   9      289.04      299.99      8.60 o 
   7   4   9      132.05      133.38      6.99 o 
   8   4   9        0.49        2.19      2.63 o 
   9   4   9      315.78      318.49     11.49 o 
  10   4   9      120.72      116.79      7.75 o 
  11   4   9       11.53        8.54      4.28 o 
  12   4   9        6.40        7.01      6.34 o 
 -18   5   9       55.20       85.28     17.73 o 
 -17   5   9       93.00       94.04     10.20 o 
 -16   5   9      119.91      102.36      9.51 o 
 -15   5   9        2.01       -2.38      4.80 o 
 -14   5   9      737.68      789.67     35.54 o 
 -13   5   9      159.16      165.68     12.37 o 
 -12   5   9      138.09      136.43      9.81 o 
 -11   5   9      818.94      793.33     70.36 o 
 -10   5   9      527.69      534.85     14.35 o 
  -9   5   9       11.96       13.24      4.21 o 
  -8   5   9      114.48      136.34      8.49 o 
  -7   5   9     3012.18     2884.75     36.01 o 
  -6   5   9        3.28        2.85      2.75 o 
  -5   5   9      276.07      271.93      8.18 o 
  -4   5   9      466.49      504.33     13.65 o 
  -3   5   9     2437.87     2396.65     27.13 o 
  -2   5   9       97.80       92.48      4.74 o 
  -1   5   9        2.09        2.40      2.45 o 
   0   5   9      281.24      275.08      8.58 o 
   1   5   9      352.91      360.73      9.06 o 
   2   5   9      383.27      410.01      8.97 o 
   3   5   9      109.64      103.11      5.46 o 
   4   5   9      290.44      308.44      8.08 o 
   5   5   9      244.35      246.50      7.73 o 
   6   5   9       46.76       53.80      4.66 o 
   7   5   9       46.23       40.55      4.77 o 
   8   5   9      159.70      156.69      8.38 o 
   9   5   9        5.25        3.36      2.24 o 
  10   5   9      280.80      275.26     10.25 o 
  11   5   9        7.57       16.01      4.54 o 
 -17   6   9       41.58       34.37      6.87 o 
 -16   6   9        0.79        0.48      5.18 o 
 -15   6   9        9.58        8.80      5.66 o 
 -14   6   9       44.51       17.09     16.80 o 
 -13   6   9       95.31       80.32      8.97 o 
 -12   6   9      139.04      156.11     10.72 o 
 -11   6   9        0.33       -3.42      3.79 o 
 -10   6   9      325.34      327.06     13.99 o 
  -9   6   9        0.80        1.57      3.57 o 
  -8   6   9      173.97      194.01      9.19 o 
  -7   6   9      367.34      328.58      9.62 o 
  -6   6   9      250.43      228.08      8.22 o 
  -5   6   9      184.70      190.78      7.48 o 
  -4   6   9     2398.81     2391.73     32.14 o 
  -3   6   9       24.84       27.25      7.00 o 
  -2   6   9     2617.83     2616.26     26.95 o 
  -1   6   9      654.48      611.53     13.11 o 
   0   6   9       78.99       90.25      6.15 o 
   1   6   9      131.88      149.37      6.48 o 
   2   6   9      834.78      756.47     14.21 o 
   3   6   9      296.13      290.64      8.86 o 
   4   6   9       19.95       25.92      4.15 o 
   5   6   9       19.42       12.74      4.04 o 
   6   6   9       94.91       89.98      6.45 o 
   7   6   9      576.57      627.58     14.37 o 
   8   6   9        0.46        3.64      3.66 o 
   9   6   9      120.74      140.10      9.47 o 
  10   6   9       20.21       27.04      5.01 o 
  11   6   9       50.66       52.67      6.70 o 
 -16   7   9        8.12        2.22      5.70 o 
 -15   7   9       96.70       90.29     17.31 o 
 -14   7   9       96.05       85.52      9.53 o 
 -13   7   9       18.21       23.33      6.34 o 
 -12   7   9        5.12       -0.26     11.33 o 
 -11   7   9      360.80      322.81     14.63 o 
 -10   7   9      706.71      713.08     21.97 o 
  -9   7   9      172.84      185.06     12.60 o 
  -8   7   9       67.50       61.16      8.00 o 
  -7   7   9       90.82      137.66      8.36 o 
  -6   7   9       55.38       58.33      5.18 o 
  -5   7   9      450.23      421.84     11.22 o 
  -4   7   9      436.02      389.78     10.78 o 
  -3   7   9       31.25       38.77      5.35 o 
  -2   7   9      769.04      769.42     23.52 o 
  -1   7   9       90.56       88.88      7.36 o 
   0   7   9      228.31      236.55      7.88 o 
   1   7   9       45.92       43.03      4.42 o 
   2   7   9      158.56      155.91      7.12 o 
   3   7   9      129.57      128.92     10.05 o 
   4   7   9        0.36        2.58      3.35 o 
   5   7   9        1.66       -0.02      3.58 o 
   6   7   9        5.25        2.17      3.68 o 
   7   7   9       62.38       55.06      6.81 o 
   8   7   9       13.09       17.57      5.02 o 
   9   7   9       75.58       79.56      7.56 o 
  10   7   9        7.39       13.32      4.61 o 
 -15   8   9      121.96      110.97     16.51 o 
 -14   8   9       69.50       68.10     11.04 o 
 -13   8   9        5.39        6.31     20.19 o 
 -12   8   9       15.79       23.82      6.77 o 
 -11   8   9       70.74       79.18      9.57 o 
 -10   8   9       26.10       26.26      6.73 o 
  -9   8   9      339.46      324.67     15.20 o 
  -8   8   9        5.82        0.12      5.24 o 
  -7   8   9       28.37       32.88      5.52 o 
  -6   8   9      185.77      193.03      9.48 o 
  -5   8   9     1116.60     1103.36     23.15 o 
  -4   8   9       25.53       20.94      4.94 o 
  -3   8   9      641.45      585.74     21.27 o 
  -2   8   9       56.76       46.76      8.35 o 
  -1   8   9      212.57      223.56     13.84 o 
   0   8   9       98.80      101.15     10.71 o 
   1   8   9       89.39       89.95      8.50 o 
   2   8   9        0.29        2.32      3.33 o 
   3   8   9      204.69      193.34      8.79 o 
   4   8   9      112.56      138.28     13.94 o 
   5   8   9        1.55       -0.72      3.82 o 
   6   8   9       28.28       31.23      5.70 o 
   7   8   9       38.43       43.06      6.36 o 
   8   8   9       42.75       60.78      8.35 o 
   9   8   9        3.22        5.20      4.69 o 
 -14   9   9        2.37        1.57      6.23 o 
 -13   9   9        3.85       -0.09      5.92 o 
 -12   9   9       69.45       71.75     10.44 o 
 -11   9   9       58.12       36.53      8.49 o 
 -10   9   9      186.69      180.10     13.34 o 
  -9   9   9        3.90        4.34      6.26 o 
  -8   9   9      104.91       97.93     20.14 o 
  -7   9   9       71.79       71.04      9.29 o 
  -6   9   9       51.18       58.31      6.08 o 
  -5   9   9      206.91      191.69     10.71 o 
  -4   9   9      306.79      307.97     17.68 o 
  -3   9   9      396.56      388.89     18.18 o 
  -2   9   9       21.95       19.64      6.75 o 
  -1   9   9       27.38       27.28     10.02 o 
   0   9   9       14.98       27.99     10.03 o 
   1   9   9      197.37      182.75     21.12 o 
   2   9   9        0.15        3.47      5.36 o 
   3   9   9       53.76       69.33     10.25 o 
   4   9   9      423.93      409.23     15.52 o 
   5   9   9        0.00       -0.69      3.82 o 
   6   9   9       23.83       21.44      9.58 o 
   7   9   9       76.97       71.76      9.46 o 
   8   9   9       37.29       29.78     17.88 o 
 -13  10   9        1.37        5.29      6.41 o 
 -12  10   9        0.67        0.08      6.16 o 
 -11  10   9      153.85      164.12     39.59 o 
 -10  10   9       52.56       37.71     15.28 o 
  -9  10   9      110.57      171.93     26.60 o 
  -8  10   9       79.76       82.21     16.88 o 
  -7  10   9      163.87      182.86     13.14 o 
  -6  10   9       94.72       91.53      9.08 o 
  -5  10   9       57.89       60.71      7.61 o 
  -4  10   9       26.48       20.58      7.05 o 
  -3  10   9        0.00       13.21     10.81 o 
  -2  10   9       39.55       50.44     13.17 o 
  -1  10   9       28.39       23.32     10.88 o 
   0  10   9      137.05      143.91     19.45 o 
   1  10   9       43.38       15.38     10.93 o 
   2  10   9       92.26      104.60     16.65 o 
   3  10   9       48.83       49.01     13.11 o 
   4  10   9        2.73        4.63      6.50 o 
   5  10   9        2.54        3.45      6.67 o 
   6  10   9        3.52        3.45      8.29 o 
   7  10   9        0.21       -4.15      4.15 o 
 -11  11   9       22.66       20.45     14.03 o 
 -10  11   9       98.74       88.94     11.85 o 
  -9  11   9       20.78       14.17      7.37 o 
  -8  11   9       11.53        8.89      7.51 o 
  -7  11   9       31.81       -5.32      6.85 o 
  -6  11   9       11.65        5.48      9.66 o 
  -5  11   9      102.77      103.99     18.51 o 
  -4  11   9      200.63      229.59     16.16 o 
  -3  11   9        3.26       -1.47     11.16 o 
  -2  11   9       35.58       42.65     13.51 o 
  -1  11   9       25.55        8.34     10.26 o 
   0  11   9       42.39       58.53     14.37 o 
   1  11   9        0.03       -4.31      7.73 o 
   2  11   9        2.62        2.41      8.41 o 
   3  11   9        0.70        3.82      7.89 o 
   4  11   9       42.97       48.95     13.18 o 
   5  11   9      108.69      106.16     18.77 o 
  -8  12   9       71.17       45.56     15.10 o 
  -7  12   9       14.68        9.76     10.90 o 
  -6  12   9        5.66       -2.37     10.11 o 
  -5  12   9       88.67       83.35     17.20 o 
  -4  12   9      117.45      123.97     13.58 o 
  -3  12   9        2.47        5.95     12.37 o 
  -2  12   9        0.02       -5.14      8.21 o 
  -1  12   9       62.27       49.78     14.34 o 
   0  12   9        5.71        3.97      9.88 o 
   1  12   9       34.54       42.50     13.33 o 
   2  12   9       24.59       35.39     12.29 o 
 -19   0  10      104.08      105.05      9.08 o 
 -18   0  10        0.06       -4.73      4.73 o 
 -17   0  10        2.77        8.58      5.64 o 
 -16   0  10      146.48      133.22     10.57 o 
 -15   0  10      885.29      894.66     21.83 o 
 -14   0  10      206.28      170.83      9.42 o 
 -13   0  10        3.22       13.23      4.60 o 
 -12   0  10      720.49      712.18     22.82 o 
 -11   0  10     1296.42     1298.81     21.71 o 
 -10   0  10     1097.75     1113.78     19.25 o 
  -9   0  10      160.79      124.42      5.95 o 
  -8   0  10     1773.24     1736.70     25.93 o 
  -7   0  10     2902.48     3043.63     40.71 o 
  -6   0  10     1194.96     1141.39     18.65 o 
  -5   0  10      186.04      219.09      7.09 o 
  -4   0  10      350.46      397.43      6.66 o 
  -3   0  10      616.42      578.48      9.77 o 
  -2   0  10     1495.24     1513.72     22.81 o 
  -1   0  10     1137.09     1270.97     17.73 o 
   0   0  10      334.12      333.44      8.54 o 
   1   0  10       88.50      115.13      6.07 o 
   2   0  10     1673.40     1762.03     28.01 o 
   3   0  10       12.34       12.28      3.61 o 
   4   0  10        6.42        7.20      3.69 o 
   5   0  10      168.70      159.42      8.02 o 
   6   0  10        7.27        6.70      3.64 o 
   7   0  10      154.95      166.71      8.89 o 
   8   0  10       21.27       18.21      4.63 o 
   9   0  10       13.36        6.51      4.31 o 
  10   0  10       78.49       70.97     13.89 o 
  11   0  10      159.70      173.57     15.01 o 
  12   0  10       32.14        6.52      5.23 o 
 -19   1  10        0.06       -1.84      3.62 o 
 -18   1  10      122.18      133.73      7.48 o 
 -17   1  10        0.70        1.51      3.44 o 
 -16   1  10       29.44       32.32      4.53 o 
 -15   1  10       40.67       47.45      4.95 o 
 -14   1  10       25.53       15.69      4.12 o 
 -13   1  10       60.24       63.84      6.46 o 
 -12   1  10     2373.68     2359.33     31.24 o 
 -11   1  10      309.20      309.16      7.43 o 
 -10   1  10      910.10      920.37     11.94 o 
  -9   1  10     1095.49     1090.47     13.16 o 
  -8   1  10      223.27      233.42      5.22 o 
  -7   1  10     1607.82     1727.02     18.46 o 
  -6   1  10       76.59       51.15      2.63 o 
  -5   1  10      259.03      240.10      4.42 o 
  -4   1  10       61.83       86.09      2.38 o 
  -3   1  10      778.76      662.17      7.70 o 
  -2   1  10      662.30      602.97      7.70 o 
  -1   1  10     1584.15     1532.26     14.41 o 
   0   1  10        4.22        7.43      1.65 o 
   1   1  10     2663.30     2589.72     26.41 o 
   2   1  10     1418.19     1367.08     17.78 o 
   3   1  10       17.06       11.87      2.53 o 
   4   1  10      410.49      407.32      8.51 o 
   5   1  10       33.81       35.98      3.48 o 
   6   1  10      288.91      308.25      7.80 o 
   7   1  10       85.35       77.76      4.93 o 
   8   1  10      250.25      237.41      7.34 o 
   9   1  10       44.11       42.32      4.34 o 
  10   1  10      376.48      386.85      9.93 o 
  11   1  10        1.43       -1.99      3.96 o 
  12   1  10        0.00       -4.47      4.47 o 
 -19   2  10       38.37       39.10      5.00 o 
 -18   2  10       24.11       23.97      4.37 o 
 -17   2  10        0.03        2.62      4.77 o 
 -16   2  10      183.05      198.90     10.29 o 
 -15   2  10      226.05      218.85     10.82 o 
 -14   2  10        2.50        1.76      4.29 o 
 -13   2  10        2.32        3.02      3.96 o 
 -12   2  10      413.96      408.08     11.59 o 
 -11   2  10       21.28       30.41      5.84 o 
 -10   2  10       21.33       27.42      3.78 o 
  -9   2  10      506.85      494.37     10.64 o 
  -8   2  10     1177.75     1182.70     18.11 o 
  -7   2  10      329.11      335.69      6.88 o 
  -6   2  10       53.42       56.63      3.04 o 
  -5   2  10       40.67       52.45      3.69 o 
  -4   2  10     1949.46     1981.47     21.59 o 
  -3   2  10      813.35      763.07      9.30 o 
  -2   2  10        4.29        3.42      1.62 o 
  -1   2  10       37.70       33.32      2.98 o 
   0   2  10      124.58      109.70      3.92 o 
   1   2  10      605.81      601.56     10.94 o 
   2   2  10      251.97      264.57      7.35 o 
   3   2  10       40.62       36.42      3.31 o 
   4   2  10      629.95      569.25     15.79 o 
   5   2  10      473.48      452.12      9.29 o 
   6   2  10      254.65      231.29      7.74 o 
   7   2  10      597.79      592.10     12.89 o 
   8   2  10        0.02        1.86      2.91 o 
   9   2  10       13.05       17.34      5.37 o 
  10   2  10       54.24       53.02      5.67 o 
  11   2  10        9.52       12.17      4.15 o 
  12   2  10       23.45       25.46      4.80 o 
 -18   3  10       14.10       12.19      5.14 o 
 -17   3  10      176.98      171.31     12.20 o 
 -16   3  10       95.24      112.16      9.00 o 
 -15   3  10       20.10       32.85      6.03 o 
 -14   3  10       13.26       17.89      5.43 o 
 -13   3  10     1102.26     1141.98     22.42 o 
 -12   3  10       35.83       34.04      4.84 o 
 -11   3  10      941.72      909.43     18.74 o 
 -10   3  10      125.56       96.16      6.97 o 
  -9   3  10       28.38       42.49      5.05 o 
  -8   3  10      371.48      338.44      8.65 o 
  -7   3  10        2.19        1.59      2.03 o 
  -6   3  10      118.15      109.91      3.67 o 
  -5   3  10      107.58      125.92      3.20 o 
  -4   3  10       37.02       37.98      2.87 o 
  -3   3  10     1212.03     1306.87     15.34 o 
  -2   3  10     1528.66     1527.16     15.74 o 
  -1   3  10       53.07       55.48      3.11 o 
   0   3  10        5.17        6.68      2.69 o 
   1   3  10       21.07        6.90      2.55 o 
   2   3  10      316.67      303.64      8.08 o 
   3   3  10      183.70      168.74      6.44 o 
   4   3  10      106.06      118.39      6.34 o 
   5   3  10       13.88       11.37      2.96 o 
   6   3  10      105.08      103.32      6.33 o 
   7   3  10       30.98       33.08      4.21 o 
   8   3  10       20.46       21.73      3.94 o 
   9   3  10       62.81       61.98      5.63 o 
  10   3  10        0.48       13.73      4.04 o 
  11   3  10       11.56        8.55      3.58 o 
  12   3  10        0.02       -0.14      3.68 o 
 -18   4  10       42.85       39.58      6.60 o 
 -17   4  10       22.22       35.28      6.90 o 
 -16   4  10      202.04      197.09     11.39 o 
 -15   4  10       53.06       48.14      7.28 o 
 -14   4  10        6.00        7.00      5.06 o 
 -13   4  10        6.55        6.75      4.95 o 
 -12   4  10      166.60      164.13      8.54 o 
 -11   4  10        0.07        0.59      3.40 o 
 -10   4  10       53.58       60.54      6.03 o 
  -9   4  10      520.93      502.71     15.24 o 
  -8   4  10      415.27      418.83     12.12 o 
  -7   4  10      116.88      128.09      7.32 o 
  -6   4  10      157.40      139.49      4.76 o 
  -5   4  10       97.35      101.79      4.79 o 
  -4   4  10       92.58       92.94      4.65 o 
  -3   4  10       30.19       25.24      3.30 o 
  -2   4  10      168.18      146.48      4.98 o 
  -1   4  10      111.65      121.04      5.32 o 
   0   4  10       85.59       99.52      5.15 o 
   1   4  10       70.60       74.24      4.88 o 
   2   4  10      254.38      220.42      8.72 o 
   3   4  10       97.31       90.39      5.58 o 
   4   4  10       60.87       62.55      4.71 o 
   5   4  10      104.01       99.32      5.86 o 
   6   4  10      190.65      200.12      8.57 o 
   7   4  10       80.20       77.61      6.02 o 
   8   4  10       31.53       36.44      4.32 o 
   9   4  10        2.09        5.15      3.78 o 
  10   4  10      115.82       95.27     11.58 o 
  11   4  10        0.00        1.76      3.73 o 
 -18   5  10       43.50       54.60      7.59 o 
 -17   5  10       75.75       78.28      8.62 o 
 -16   5  10       20.72       14.51      6.99 o 
 -15   5  10        4.02        0.88      6.32 o 
 -14   5  10      218.45      218.41     12.03 o 
 -13   5  10        8.20        6.60      4.86 o 
 -12   5  10        5.57        9.81      5.12 o 
 -11   5  10       62.71       47.77     12.72 o 
 -10   5  10       99.85      117.27      8.03 o 
  -9   5  10        1.20        1.31      3.60 o 
  -8   5  10       24.48       31.79      5.02 o 
  -7   5  10      449.66      439.58     20.95 o 
  -6   5  10      762.75      685.04     13.63 o 
  -5   5  10        1.47        5.47      3.00 o 
  -4   5  10      138.94      107.78      5.97 o 
  -3   5  10      454.88      455.81      9.24 o 
  -2   5  10      215.89      214.76      6.65 o 
  -1   5  10      210.58      212.05      7.79 o 
   0   5  10        0.00        0.05      2.81 o 
   1   5  10      136.25      140.96      8.06 o 
   2   5  10      134.88      123.79      6.15 o 
   3   5  10        4.80        2.00      3.19 o 
   4   5  10       91.22       82.86      5.34 o 
   5   5  10        4.39        4.79      2.74 o 
   6   5  10      100.03      104.13      7.82 o 
   7   5  10        6.34        4.86      3.33 o 
   8   5  10      130.27      139.51      8.28 o 
   9   5  10       58.59       47.53      6.12 o 
  10   5  10       39.65       44.44      7.01 o 
  11   5  10       16.85       12.56      4.99 o 
 -17   6  10       20.85        7.26      5.75 o 
 -16   6  10       16.40       21.97      6.52 o 
 -15   6  10       18.38       27.51      6.65 o 
 -14   6  10        2.72        5.73      3.66 o 
 -13   6  10       60.17       59.81      8.04 o 
 -12   6  10       29.59       26.80      6.59 o 
 -11   6  10       79.34       79.74      8.65 o 
 -10   6  10       13.05       20.88      6.02 o 
  -9   6  10       26.50       20.13      4.83 o 
  -8   6  10      140.94      139.39      8.51 o 
  -7   6  10      331.93      311.35     11.24 o 
  -6   6  10       76.12       68.73      7.11 o 
  -5   6  10        3.79        0.62      2.88 o 
  -4   6  10      446.02      450.28     12.93 o 
  -3   6  10      373.99      335.78     11.38 o 
  -2   6  10      312.77      295.85      9.18 o 
  -1   6  10       61.46       66.28      5.46 o 
   0   6  10      100.67       98.52      6.45 o 
   1   6  10      606.97      582.73     13.55 o 
   2   6  10      116.77      127.78      7.04 o 
   3   6  10      121.74      116.41      6.87 o 
   4   6  10      311.66      322.51      9.87 o 
   5   6  10      135.07      130.77      7.45 o 
   6   6  10       99.48       96.91      6.84 o 
   7   6  10      229.78      229.66      9.34 o 
   8   6  10       60.57       58.16      6.15 o 
   9   6  10       13.33       21.39      5.32 o 
  10   6  10       17.92       10.78      4.65 o 
 -16   7  10       13.15        8.69     10.95 o 
 -15   7  10       50.33       58.38      8.53 o 
 -14   7  10        6.70       14.62      6.28 o 
 -13   7  10       37.29       39.15     14.70 o 
 -12   7  10       52.79       35.97      8.51 o 
 -11   7  10       13.33       14.04      5.92 o 
 -10   7  10      510.81      471.00     24.38 o 
  -9   7  10        7.31        6.08      5.26 o 
  -8   7  10       49.12       44.79      7.39 o 
  -7   7  10        0.13        4.59      4.81 o 
  -6   7  10      915.87      893.83     15.21 o 
  -5   7  10      520.51      517.75     12.75 o 
  -4   7  10       42.06       29.43      7.22 o 
  -3   7  10      322.35      294.38     14.82 o 
  -2   7  10     1148.72     1125.86     30.20 o 
  -1   7  10      332.31      310.98     14.62 o 
   0   7  10       67.87       59.12      5.61 o 
   1   7  10      119.52      108.48      7.32 o 
   2   7  10      230.74      213.06      8.28 o 
   3   7  10       82.78       89.43      7.13 o 
   4   7  10      433.42      445.19     13.23 o 
   5   7  10       30.77       41.12      5.57 o 
   6   7  10        3.14        7.04      3.96 o 
   7   7  10      261.25      269.54     14.46 o 
   8   7  10        5.84        1.85      4.31 o 
   9   7  10       15.18       19.78      5.46 o 
 -15   8  10       21.47       14.34      6.47 o 
 -14   8  10       27.65       30.73      7.24 o 
 -13   8  10       69.25       74.92      9.47 o 
 -12   8  10      287.98      306.38     15.59 o 
 -11   8  10      112.68      113.83     11.28 o 
 -10   8  10       27.98       27.19      7.09 o 
  -9   8  10      672.46      649.95     21.85 o 
  -8   8  10       28.84       36.35      7.53 o 
  -7   8  10      300.33      323.33     12.18 o 
  -6   8  10       19.76       15.44      4.10 o 
  -5   8  10       19.33       24.78      5.33 o 
  -4   8  10      221.73      189.18     13.61 o 
  -3   8  10     1668.02     1588.27     38.84 o 
  -2   8  10      231.82      228.99     22.51 o 
  -1   8  10      396.61      361.79     23.40 o 
   0   8  10      192.76      174.66     13.20 o 
   1   8  10      272.94      267.41     13.82 o 
   2   8  10      139.89      122.97      7.81 o 
   3   8  10        1.46       -0.42      3.44 o 
   4   8  10       92.42       97.38      7.76 o 
   5   8  10        1.05       -0.87      4.02 o 
   6   8  10      291.91      298.18     12.02 o 
   7   8  10       29.04       30.01      5.87 o 
   8   8  10      201.95      192.03     11.56 o 
 -14   9  10       14.00       28.18      7.98 o 
 -13   9  10        5.75       16.26      9.35 o 
 -12   9  10      362.23      386.23     18.10 o 
 -11   9  10        0.91        1.81      9.91 o 
 -10   9  10      416.79      444.86     22.50 o 
  -9   9  10      161.81      185.65     13.39 o 
  -8   9  10       12.47        7.64      5.90 o 
  -7   9  10        8.75        4.23      8.19 o 
  -6   9  10      232.53      267.87     10.14 o 
  -5   9  10        1.86       12.18      6.69 o 
  -4   9  10       10.08        9.05      6.49 o 
  -3   9  10       76.18       65.09      9.87 o 
  -2   9  10       17.92       23.54      7.43 o 
  -1   9  10      156.89      164.57     19.68 o 
   0   9  10       36.35       20.62     10.60 o 
   1   9  10      132.54      130.05     18.34 o 
   2   9  10      316.17      320.07     24.75 o 
   3   9  10       68.85       64.81      9.69 o 
   4   9  10       14.01       15.86      4.70 o 
   5   9  10       43.14       46.32      6.23 o 
   6   9  10       91.84       93.03      8.54 o 
   7   9  10      184.49      192.90     11.73 o 
 -13  10  10       46.04       63.79     18.59 o 
 -12  10  10        1.04       -5.52      5.52 o 
 -11  10  10      179.65      200.77     14.93 o 
 -10  10  10       66.35       79.13     18.40 o 
  -9  10  10        1.12        4.26      6.80 o 
  -8  10  10       21.23       21.50      6.38 o 
  -7  10  10      183.72      179.78     24.22 o 
  -6  10  10       91.06       88.11     11.67 o 
  -5  10  10       57.89       72.98      8.34 o 
  -4  10  10       46.95       41.03      8.91 o 
  -3  10  10      305.54      293.27     24.14 o 
  -2  10  10        2.77       -0.93     10.24 o 
  -1  10  10       23.95       27.65     11.28 o 
   0  10  10      161.62      187.68     22.26 o 
   1  10  10       47.63       50.24     14.08 o 
   2  10  10       12.38       17.66     11.01 o 
   3  10  10        0.06       -1.98      6.31 o 
   4  10  10       14.37        0.24      7.01 o 
   5  10  10        1.53        2.46      7.40 o 
   6  10  10       44.73       36.53      8.52 o 
 -11  11  10        2.52       11.62      7.42 o 
 -10  11  10      365.25      378.26     19.38 o 
  -9  11  10        2.56        8.37      7.79 o 
  -8  11  10        1.45       -5.86      9.46 o 
  -7  11  10       12.88       12.28      7.27 o 
  -6  11  10      528.89      525.97     32.46 o 
  -5  11  10      135.06      150.40     14.05 o 
  -4  11  10       57.06       71.29     16.25 o 
  -3  11  10      240.74      256.22     24.15 o 
  -2  11  10      398.49      381.42     28.04 o 
  -1  11  10       32.08       50.08     14.26 o 
   0  11  10        0.34        8.71     10.03 o 
   1  11  10       80.77      102.25     18.99 o 
   2  11  10      121.86      116.11     18.71 o 
   3  11  10       39.05       42.28     13.05 o 
   4  11  10       22.51       10.31      7.99 o 
  -8  12  10       35.00       43.09     14.95 o 
  -7  12  10      234.70      236.48     26.59 o 
  -6  12  10        8.81       41.36     13.63 o 
  -5  12  10       35.53       24.88     13.16 o 
  -4  12  10        4.43        6.69      7.56 o 
  -3  12  10      117.68      138.29     21.83 o 
  -2  12  10       22.32       19.75     13.47 o 
  -1  12  10       24.88       16.80     12.11 o 
   0  12  10       57.63       91.74     18.17 o 
   1  12  10       10.64       -4.36      9.97 o 
 -19   1  11        5.24        7.02      4.14 o 
 -18   1  11        3.93        9.82      4.36 o 
 -17   1  11       11.93       16.33      7.82 o 
 -16   1  11      133.47      159.72      7.91 o 
 -15   1  11       14.68        8.14      3.92 o 
 -14   1  11      389.41      396.37     11.13 o 
 -13   1  11       87.71       89.75      6.87 o 
 -12   1  11      763.16      738.28     12.38 o 
 -11   1  11       25.51       24.15      3.29 o 
 -10   1  11       95.96      107.86      5.93 o 
  -9   1  11      177.58      165.26      4.77 o 
  -8   1  11       30.34       38.43      3.42 o 
  -7   1  11      417.51      397.49      6.96 o 
  -6   1  11        4.47        7.92      2.64 o 
  -5   1  11       17.95       18.36      1.82 o 
  -4   1  11      577.02      525.41      7.11 o 
  -3   1  11        6.86       11.67      1.71 o 
  -2   1  11      212.89      227.74      4.75 o 
  -1   1  11      146.68      131.33      3.88 o 
   0   1  11      747.52      713.03     10.91 o 
   1   1  11      356.77      384.58      8.79 o 
   2   1  11        8.31        9.90      2.44 o 
   3   1  11        8.18        6.26      2.53 o 
   4   1  11      294.29      307.63      7.65 o 
   5   1  11       43.86       38.26      3.71 o 
   6   1  11       15.34       20.56      3.81 o 
   7   1  11       74.50       77.83      5.16 o 
   8   1  11        0.82        7.21      2.88 o 
   9   1  11       16.85       16.65      3.50 o 
  10   1  11        2.44        1.78      3.86 o 
  11   1  11        1.06       -1.63      5.80 o 
 -19   2  11       79.32       85.74      6.94 o 
 -18   2  11      223.44      242.46      9.47 o 
 -17   2  11        0.33        2.49      3.87 o 
 -16   2  11        0.35        4.60      7.67 o 
 -15   2  11       68.52       75.94      7.99 o 
 -14   2  11      108.07      124.58      9.28 o 
 -13   2  11        0.09        3.65      4.42 o 
 -12   2  11      240.52      227.74     12.52 o 
 -11   2  11       70.92       56.56      4.85 o 
 -10   2  11     1686.10     1602.50     23.30 o 
  -9   2  11       75.26       79.09      5.34 o 
  -8   2  11       69.42       67.16      4.30 o 
  -7   2  11      160.01      142.27      4.66 o 
  -6   2  11      610.97      655.05      8.89 o 
  -5   2  11       80.50       74.19      2.93 o 
  -4   2  11      224.96      222.07      5.67 o 
  -3   2  11       16.40       16.40      2.03 o 
  -2   2  11       65.77       56.16      3.06 o 
  -1   2  11     1045.24     1135.88     14.21 o 
   0   2  11      411.69      422.12      8.99 o 
   1   2  11      564.23      536.85     16.49 o 
   2   2  11      453.15      425.83     10.55 o 
   3   2  11      158.54      154.68      5.59 o 
   4   2  11      108.79      100.35      5.90 o 
   5   2  11      424.22      419.55     10.49 o 
   6   2  11       19.34       14.66      3.37 o 
   7   2  11       17.81       16.33      3.41 o 
   8   2  11       85.66       80.47      6.16 o 
   9   2  11        6.34        4.74      3.51 o 
  10   2  11        2.71        5.40      4.11 o 
  11   2  11        9.11        8.20      3.90 o 
 -19   3  11        4.85        0.89      4.65 o 
 -18   3  11       27.44       32.59      6.34 o 
 -17   3  11       56.15       55.69      7.51 o 
 -16   3  11      138.55      147.91     10.18 o 
 -15   3  11       73.58       75.68     24.06 o 
 -14   3  11        0.71       -4.87      4.87 o 
 -13   3  11       50.01       50.09      9.99 o 
 -12   3  11       10.83        5.53      5.52 o 
 -11   3  11     1628.34     1627.66     28.03 o 
 -10   3  11       19.87        8.68      3.97 o 
  -9   3  11       14.08        4.35      3.80 o 
  -8   3  11     1816.31     1821.15     25.54 o 
  -7   3  11      161.09      153.23      5.56 o 
  -6   3  11      101.90      120.44      4.53 o 
  -5   3  11      466.02      483.12      7.57 o 
  -4   3  11        1.02        3.18      1.99 o 
  -3   3  11     1006.10      949.09     12.74 o 
  -2   3  11        2.02        3.75      1.89 o 
  -1   3  11      381.59      391.15      9.50 o 
   0   3  11      250.58      251.31      7.11 o 
   1   3  11        5.63        3.66      2.51 o 
   2   3  11       46.42       38.20      3.98 o 
   3   3  11      633.70      605.14     12.30 o 
   4   3  11       75.20       61.01      4.97 o 
   5   3  11       60.01       73.24      5.45 o 
   6   3  11      360.43      362.25     10.28 o 
   7   3  11        5.42        5.12      3.11 o 
   8   3  11       15.87       12.89      3.80 o 
   9   3  11       52.85       43.93      5.11 o 
  10   3  11       10.98       12.92      3.89 o 
  11   3  11      143.90      154.20     11.98 o 
 -18   4  11      134.67      138.86     10.23 o 
 -17   4  11      103.27      112.30     17.94 o 
 -16   4  11       17.45       29.47      6.73 o 
 -15   4  11       97.67      104.85      9.56 o 
 -14   4  11      100.06       95.62     13.15 o 
 -13   4  11       99.93      106.70      9.64 o 
 -12   4  11       33.42       29.46      5.05 o 
 -11   4  11      137.21      139.11      8.21 o 
 -10   4  11        6.97        8.07      4.01 o 
  -9   4  11     1053.18      924.65     22.42 o 
  -8   4  11      145.85      158.03      8.29 o 
  -7   4  11      135.94      132.12      6.10 o 
  -6   4  11       16.63       15.77      2.82 o 
  -5   4  11       45.28       41.54      4.12 o 
  -4   4  11      278.98      282.41      7.92 o 
  -3   4  11      565.29      583.10      9.74 o 
  -2   4  11      747.27      673.20     11.83 o 
  -1   4  11      114.12      135.98      5.66 o 
   0   4  11      148.86      164.80      6.29 o 
   1   4  11      271.92      278.60      7.94 o 
   2   4  11      915.35      766.09     13.88 o 
   3   4  11       12.63       12.91      3.24 o 
   4   4  11       60.67       56.14      4.98 o 
   5   4  11        2.21        2.36      2.89 o 
   6   4  11      300.27      291.22      9.55 o 
   7   4  11      312.47      351.98     12.84 o 
   8   4  11      177.98      193.21     17.29 o 
   9   4  11      213.62      238.77     10.19 o 
  10   4  11       68.64       77.69      7.16 o 
  11   4  11        0.09        5.52      3.62 o 
 -18   5  11       10.41       21.13      6.08 o 
 -17   5  11       31.57       44.81      7.54 o 
 -16   5  11      226.44      251.25     13.22 o 
 -15   5  11      101.61      107.94     10.38 o 
 -14   5  11       13.61       13.08      5.84 o 
 -13   5  11      220.27      210.12     12.17 o 
 -12   5  11      660.27      661.26     25.76 o 
 -11   5  11      479.18      481.42     20.97 o 
 -10   5  11       26.05       23.76      4.95 o 
  -9   5  11     1234.56     1149.77     28.62 o 
  -8   5  11     4394.53     4364.95     60.79 o 
  -7   5  11      335.85      349.37      9.73 o 
  -6   5  11      742.93      687.15     13.95 o 
  -5   5  11     3033.29     2962.67     43.19 o 
  -4   5  11       94.75       91.97      9.01 o 
  -3   5  11      328.75      338.58      7.68 o 
  -2   5  11        1.19        1.43      3.10 o 
  -1   5  11     1013.32      909.37     16.94 o 
   0   5  11        1.42        7.89      3.52 o 
   1   5  11      669.52      619.35     14.02 o 
   2   5  11        0.55       -0.80      2.65 o 
   3   5  11      723.54      694.80     13.79 o 
   4   5  11       27.93       28.69      4.18 o 
   5   5  11       73.09       72.82      5.79 o 
   6   5  11      164.25      171.42      8.23 o 
   7   5  11      125.79      130.94      8.62 o 
   8   5  11       14.88       13.88      4.46 o 
   9   5  11        9.19        8.79      4.90 o 
  10   5  11      146.77      138.18      9.50 o 
 -17   6  11      144.60      135.71     23.66 o 
 -16   6  11        0.00       -0.01      5.38 o 
 -15   6  11       11.60        2.83      5.71 o 
 -14   6  11      171.97      171.24     13.75 o 
 -13   6  11      102.21      103.18      9.99 o 
 -12   6  11       12.95       24.71      6.21 o 
 -11   6  11      360.66      390.28     15.82 o 
 -10   6  11      215.12      237.78     12.62 o 
  -9   6  11       43.17       32.49      6.67 o 
  -8   6  11      152.87      169.48     18.45 o 
  -7   6  11        6.49       13.99      3.52 o 
  -6   6  11      274.88      291.01      9.21 o 
  -5   6  11       12.24       17.13      4.28 o 
  -4   6  11      239.34      236.84      9.89 o 
  -3   6  11        5.51       -1.00      3.44 o 
  -2   6  11       11.12        8.29      4.82 o 
  -1   6  11        8.16        5.49      3.31 o 
   0   6  11      108.45      110.49      7.11 o 
   1   6  11       28.21       38.93      4.96 o 
   2   6  11      432.24      394.55     11.65 o 
   3   6  11       88.39       93.78      7.07 o 
   4   6  11       72.41       52.35      5.81 o 
   5   6  11      122.30      135.10      9.04 o 
   6   6  11       25.26       15.17      4.21 o 
   7   6  11      176.90      198.26      9.47 o 
   8   6  11      119.13      122.17      9.40 o 
   9   6  11      184.11      194.20     10.72 o 
  10   6  11        0.01        7.19      3.77 o 
 -16   7  11       15.72        6.46      4.43 o 
 -15   7  11       10.77       14.62      8.37 o 
 -14   7  11       58.52       59.32      8.72 o 
 -13   7  11       48.34       54.13     19.49 o 
 -12   7  11        1.29       14.11      5.67 o 
 -11   7  11      130.39      121.14     10.87 o 
 -10   7  11       26.62       12.30      6.24 o 
  -9   7  11      275.40      258.59     13.49 o 
  -8   7  11      198.74      195.20     12.33 o 
  -7   7  11      251.96      266.76     11.93 o 
  -6   7  11      131.47      162.24     12.09 o 
  -5   7  11        2.90       -3.65      3.65 o 
  -4   7  11      101.81      111.41      8.07 o 
  -3   7  11       22.51       11.91      6.56 o 
  -2   7  11        0.02       -1.63      9.84 o 
  -1   7  11      160.26      134.18     12.09 o 
   0   7  11       13.12       15.84      4.04 o 
   1   7  11      129.30      119.09      7.75 o 
   2   7  11       99.30      105.77      7.58 o 
   3   7  11        0.03        0.62      3.89 o 
   4   7  11       68.88       81.49      7.23 o 
   5   7  11       39.84       56.57      6.63 o 
   6   7  11       24.12       25.80      5.40 o 
   7   7  11      125.91      115.44      9.21 o 
   8   7  11        0.72       -0.66      4.71 o 
   9   7  11        0.48        1.94      4.49 o 
 -15   8  11        0.19        7.41      5.56 o 
 -14   8  11       56.48       68.39      9.39 o 
 -13   8  11      169.72      145.39     12.67 o 
 -12   8  11       35.65       36.65      8.31 o 
 -11   8  11      171.73      172.52     27.08 o 
 -10   8  11      344.52      370.18     26.57 o 
  -9   8  11       28.42       29.02      7.07 o 
  -8   8  11       66.67       64.15      7.72 o 
  -7   8  11       32.92       39.57      6.14 o 
  -6   8  11       50.06       58.48      7.89 o 
  -5   8  11       35.23       42.15      8.23 o 
  -4   8  11       19.92       18.07      7.07 o 
  -3   8  11      326.24      325.38     23.24 o 
  -2   8  11      327.78      318.20     16.33 o 
  -1   8  11        1.70       -3.70      5.77 o 
   0   8  11       31.53       31.37      8.99 o 
   1   8  11      935.30      931.73     51.82 o 
   2   8  11        8.99        0.08      4.17 o 
   3   8  11        7.04        7.68      4.69 o 
   4   8  11       13.56       14.95      5.12 o 
   5   8  11        0.17       -1.24      4.32 o 
   6   8  11      106.30      108.56      8.85 o 
   7   8  11        0.01        2.75      4.29 o 
   8   8  11        1.82        3.13      5.07 o 
 -14   9  11        1.80       -3.18      5.64 o 
 -13   9  11        7.01        7.44      8.85 o 
 -12   9  11        2.83        2.74      6.24 o 
 -11   9  11       14.40       29.19     15.94 o 
 -10   9  11       98.17      107.19     11.59 o 
  -9   9  11       26.12       29.34      7.81 o 
  -8   9  11       17.16       10.62      5.20 o 
  -7   9  11      115.24      122.75      9.61 o 
  -6   9  11       21.65       24.91     12.09 o 
  -5   9  11       17.97       24.12      7.90 o 
  -4   9  11      126.69      142.32     16.69 o 
  -3   9  11       19.54        7.11      6.61 o 
  -2   9  11        0.09       11.22      6.99 o 
  -1   9  11       24.35       15.11     10.29 o 
   0   9  11      183.47      231.09     21.50 o 
   1   9  11       30.48       38.19     11.83 o 
   2   9  11        5.53        6.14      9.59 o 
   3   9  11        9.11        9.77      6.58 o 
   4   9  11       67.10       56.07      7.71 o 
   5   9  11       50.62       63.58      7.95 o 
   6   9  11       53.29       67.38     13.04 o 
   7   9  11       21.42       28.40      5.92 o 
 -13  10  11        0.22       -6.32      6.32 o 
 -12  10  11       56.95       74.07     10.61 o 
 -11  10  11       54.34       81.09     10.97 o 
 -10  10  11      253.21      284.08     16.35 o 
  -9  10  11       92.66       97.51     15.59 o 
  -8  10  11       44.28       51.77     13.32 o 
  -7  10  11      402.12      436.54     20.85 o 
  -6  10  11        3.72        0.11      6.77 o 
  -5  10  11        6.95        4.30      6.69 o 
  -4  10  11        8.44        2.71      5.96 o 
  -3  10  11      259.85      242.06     22.30 o 
  -2  10  11       50.99       58.62     14.96 o 
  -1  10  11       16.86       12.67     11.86 o 
   0  10  11       19.88       26.68     11.48 o 
   1  10  11       23.08       25.41     11.01 o 
   2  10  11       89.20       52.91     14.69 o 
   3  10  11       55.65       70.02     16.28 o 
   4  10  11       22.98       20.34     10.61 o 
   5  10  11        1.23        6.91      5.74 o 
 -11  11  11       76.52       69.10     28.30 o 
 -10  11  11      207.27      210.35     12.65 o 
  -9  11  11        3.39       -1.67      6.79 o 
  -8  11  11        0.59        9.88      7.04 o 
  -7  11  11       61.30       69.51     11.37 o 
  -6  11  11        0.03        9.46      7.28 o 
  -5  11  11        0.11       -9.41      9.41 o 
  -4  11  11        2.83       -7.93      7.93 o 
  -3  11  11       34.63       27.59     12.92 o 
  -2  11  11       16.84       16.99     11.81 o 
  -1  11  11       54.65       54.50     16.25 o 
   0  11  11      127.16      131.77     20.82 o 
   1  11  11       14.96        2.10     10.18 o 
   2  11  11        4.90       -8.30      8.30 o 
   3  11  11        2.51        3.10      8.22 o 
  -7  12  11       13.40       19.35     12.92 o 
  -6  12  11       26.48        6.78     12.60 o 
  -5  12  11        3.35       28.36     12.38 o 
  -4  12  11      213.85      234.76     26.54 o 
  -3  12  11       19.25       23.98     13.76 o 
  -2  12  11        7.90       -3.35     10.63 o 
  -1  12  11       37.92       46.12     16.29 o 
   0  12  11       25.57        7.84     10.22 o 
 -19   0  12      328.73      322.29     16.51 o 
 -18   0  12      137.04      120.98     11.83 o 
 -17   0  12       30.43        5.57      6.62 o 
 -16   0  12      630.65      649.84     23.92 o 
 -15   0  12      223.09      248.77     12.03 o 
 -14   0  12      548.68      547.60     17.36 o 
 -13   0  12      775.81      795.60     21.22 o 
 -12   0  12        9.34        9.94      4.85 o 
 -11   0  12       91.41       96.96      8.41 o 
 -10   0  12      174.06      149.38      6.83 o 
  -9   0  12      674.52      659.62     16.13 o 
  -8   0  12        5.03       -2.41      3.97 o 
  -7   0  12       79.18      125.96      6.23 o 
  -6   0  12      168.68      185.34      7.42 o 
  -5   0  12     1014.88      950.05     13.91 o 
  -4   0  12     1707.89     1658.58     21.51 o 
  -3   0  12      956.83      889.05     16.13 o 
  -2   0  12       83.50       58.78      5.32 o 
  -1   0  12      107.99       86.11      7.01 o 
   0   0  12      336.39      328.47     11.70 o 
   1   0  12     1709.42     1688.93     28.19 o 
   2   0  12      823.22      805.98     17.67 o 
   3   0  12       25.76       37.26      4.91 o 
   4   0  12      148.53      136.96      8.40 o 
   5   0  12        1.24        0.00      3.62 o 
   6   0  12      835.02      828.30     25.99 o 
   7   0  12       32.66       28.23      5.33 o 
   8   0  12        0.57       -2.99      3.88 o 
   9   0  12      176.22      150.37     10.67 o 
  10   0  12      327.02      342.56     14.04 o 
  11   0  12       55.40       39.30      6.63 o 
 -19   1  12      499.83      554.33     15.22 o 
 -18   1  12      158.23      152.77      9.17 o 
 -17   1  12       29.98       34.49      5.22 o 
 -16   1  12      389.80      409.48     14.61 o 
 -15   1  12        3.13        0.19      3.77 o 
 -14   1  12       37.36       39.46      5.16 o 
 -13   1  12        2.48        4.03      3.26 o 
 -12   1  12        1.13       -0.24      3.16 o 
 -11   1  12      218.88      206.04      6.54 o 
 -10   1  12      933.00      927.34     14.22 o 
  -9   1  12       68.50       79.07      4.70 o 
  -8   1  12      556.97      495.71      9.60 o 
  -7   1  12      237.34      238.94      6.33 o 
  -6   1  12       31.80       33.79      3.23 o 
  -5   1  12      189.42      187.20      4.29 o 
  -4   1  12      412.62      441.50      6.71 o 
  -3   1  12       14.96       18.71      3.31 o 
  -2   1  12       13.98       15.44      1.95 o 
  -1   1  12      881.36      861.33     15.84 o 
   0   1  12     1107.04     1088.36     14.53 o 
   1   1  12     1991.44     1885.63     26.10 o 
   2   1  12       30.23       30.50      3.29 o 
   3   1  12      103.74      103.99      5.33 o 
   4   1  12     1850.64     1759.38     21.86 o 
   5   1  12       92.41       94.79      5.43 o 
   6   1  12        0.10        0.22      2.64 o 
   7   1  12       99.37       99.15      5.96 o 
   8   1  12       13.90       11.12      3.31 o 
   9   1  12      171.22      181.14      8.72 o 
  10   1  12        1.21        3.64      4.05 o 
  11   1  12        0.06       -1.34      3.04 o 
 -19   2  12       10.22       12.95      4.91 o 
 -18   2  12        6.74        9.89      5.14 o 
 -17   2  12      151.27      165.27     11.36 o 
 -16   2  12      191.47      195.42      8.92 o 
 -15   2  12        0.19       -3.54      3.54 o 
 -14   2  12     1112.31     1105.59     21.16 o 
 -13   2  12      466.88      485.23     18.66 o 
 -12   2  12      116.94       95.08      7.94 o 
 -11   2  12      290.16      290.84      8.63 o 
 -10   2  12      138.13      146.30      6.02 o 
  -9   2  12     1378.20     1301.31     17.89 o 
  -8   2  12      355.99      350.43      8.23 o 
  -7   2  12        0.98        2.99      3.02 o 
  -6   2  12     2515.87     2524.26     24.91 o 
  -5   2  12      841.89      834.03     11.09 o 
  -4   2  12      862.98      827.42     11.65 o 
  -3   2  12      340.59      351.52      6.47 o 
  -2   2  12       28.27       27.19      2.56 o 
  -1   2  12      983.52     1012.97     15.08 o 
   0   2  12       51.31       56.34      4.24 o 
   1   2  12      401.00      400.00      9.47 o 
   2   2  12       40.01       22.47      3.55 o 
   3   2  12      530.67      478.63     10.97 o 
   4   2  12      204.04      198.22      9.35 o 
   5   2  12       27.99       29.27      4.18 o 
   6   2  12        2.96        1.22      2.91 o 
   7   2  12        4.60        0.61      3.02 o 
   8   2  12       35.39       32.09      4.51 o 
   9   2  12       28.98       25.44      4.61 o 
  10   2  12       15.38       19.24      4.25 o 
  11   2  12        1.37        2.46      3.09 o 
 -19   3  12        0.46       -0.22      4.01 o 
 -18   3  12      305.39      326.86     18.85 o 
 -17   3  12        5.21        3.46      5.37 o 
 -16   3  12       34.47       30.67      6.65 o 
 -15   3  12       52.08       76.80      8.64 o 
 -14   3  12       40.84       42.50      8.42 o 
 -13   3  12      535.15      546.07     14.96 o 
 -12   3  12      213.69      219.55      9.52 o 
 -11   3  12       11.54       15.85      4.48 o 
 -10   3  12       31.14       26.21      4.68 o 
  -9   3  12     1462.32     1323.86     24.23 o 
  -8   3  12       27.12       33.31      3.66 o 
  -7   3  12      338.85      349.35      7.64 o 
  -6   3  12      110.59       93.02      4.90 o 
  -5   3  12        0.67        2.33      2.39 o 
  -4   3  12     1549.14     1457.90     17.28 o 
  -3   3  12       42.82       47.30      3.60 o 
  -2   3  12       56.13       61.18      4.62 o 
  -1   3  12      177.58      203.39      9.53 o 
   0   3  12      306.20      282.60      7.74 o 
   1   3  12        0.04       -1.91      2.38 o 
   2   3  12      153.74      136.69      6.46 o 
   3   3  12     1245.06     1194.63     19.08 o 
   4   3  12      276.45      255.31      8.60 o 
   5   3  12      296.07      248.92      9.28 o 
   6   3  12       80.15       85.12     10.00 o 
   7   3  12      218.67      215.50     17.69 o 
   8   3  12       97.97      100.59      7.21 o 
   9   3  12        7.51       17.37      4.28 o 
  10   3  12       48.06       45.72      7.78 o 
 -18   4  12       12.38       16.58      6.07 o 
 -17   4  12        4.71        0.46      5.24 o 
 -16   4  12       40.03       30.85      7.05 o 
 -15   4  12       14.59       23.78      6.59 o 
 -14   4  12        1.49        7.49      5.27 o 
 -13   4  12      253.80      304.47     28.20 o 
 -12   4  12       35.05       37.04      5.61 o 
 -11   4  12      250.47      204.54      9.43 o 
 -10   4  12        1.07        1.28      5.27 o 
  -9   4  12       25.36       31.91      6.27 o 
  -8   4  12      686.77      663.82     13.25 o 
  -7   4  12      495.53      482.88     11.11 o 
  -6   4  12      107.93      110.65      5.46 o 
  -5   4  12      372.20      338.62      8.37 o 
  -4   4  12      408.90      412.44      9.41 o 
  -3   4  12      213.42      194.33      6.87 o 
  -2   4  12      378.76      364.30     10.96 o 
  -1   4  12       17.10       19.82      3.33 o 
   0   4  12       43.95       30.32      3.70 o 
   1   4  12       66.66       44.71      4.32 o 
   2   4  12        8.77       -1.92      2.46 o 
   3   4  12       22.38       23.03      3.82 o 
   4   4  12        1.15        2.42      2.93 o 
   5   4  12       46.28       47.03      5.06 o 
   6   4  12      257.49      265.62     11.34 o 
   7   4  12        2.08        7.28      3.68 o 
   8   4  12        6.34        9.58      4.55 o 
   9   4  12        4.49        6.52      4.03 o 
  10   4  12       33.24       48.46      7.56 o 
 -18   5  12        7.28        1.73      5.47 o 
 -17   5  12       99.45      112.31     10.54 o 
 -16   5  12        1.33        3.69      5.98 o 
 -15   5  12      185.73      198.35     12.60 o 
 -14   5  12       59.27       65.52      9.39 o 
 -13   5  12       95.38       82.22     11.93 o 
 -12   5  12       37.68       23.23      6.40 o 
 -11   5  12      166.16      118.34     52.47 o 
 -10   5  12        0.80        4.52      3.76 o 
  -9   5  12        7.35        1.90      3.38 o 
  -8   5  12      829.96      831.25     15.86 o 
  -7   5  12       17.61       13.33      3.48 o 
  -6   5  12      212.65      191.04      8.82 o 
  -5   5  12      301.74      273.89      8.87 o 
  -4   5  12        6.40        6.77      3.06 o 
  -3   5  12       44.17       49.08      4.85 o 
  -2   5  12       11.28        6.16      3.36 o 
  -1   5  12      250.25      201.06      8.93 o 
   0   5  12      155.80      141.10      7.54 o 
   1   5  12       54.39       48.04      4.65 o 
   2   5  12       32.91       31.68      4.13 o 
   3   5  12       73.84       81.03      7.03 o 
   4   5  12      129.98      134.72      7.55 o 
   5   5  12      113.47      122.47      7.47 o 
   6   5  12       25.39       31.55      5.90 o 
   7   5  12       49.80       35.31      5.43 o 
   8   5  12       13.72        8.02      4.21 o 
   9   5  12        6.16        8.85      3.53 o 
  10   5  12       13.54        8.30      5.02 o 
 -17   6  12       29.87       34.75      7.37 o 
 -16   6  12        2.08       12.05      6.19 o 
 -15   6  12       24.01       30.25      7.38 o 
 -14   6  12       14.62        5.18      4.75 o 
 -13   6  12       45.03       36.94      7.64 o 
 -12   6  12        3.44        9.67      5.77 o 
 -11   6  12        2.15        2.65      5.00 o 
 -10   6  12        0.35        0.84      6.81 o 
  -9   6  12      363.73      337.58     22.70 o 
  -8   6  12      136.83      123.99      7.98 o 
  -7   6  12        7.12       14.57      3.73 o 
  -6   6  12     1346.72     1213.72     23.68 o 
  -5   6  12        7.33        4.87      3.62 o 
  -4   6  12      179.89      160.04      8.74 o 
  -3   6  12        1.10        2.15      4.94 o 
  -2   6  12       73.91       76.50      7.52 o 
  -1   6  12        9.49        8.56      3.83 o 
   0   6  12       87.66       82.74      6.66 o 
   1   6  12      243.40      213.63      9.15 o 
   2   6  12      104.47      114.80      7.79 o 
   3   6  12      714.23      706.76     16.77 o 
   4   6  12       15.34       17.35      4.59 o 
   5   6  12      134.12      148.74      8.31 o 
   6   6  12       14.38       22.81      5.11 o 
   7   6  12       43.15       48.18      6.23 o 
   8   6  12        4.59        0.51      4.04 o 
   9   6  12       20.69       15.99      4.39 o 
 -16   7  12        0.93        4.23      3.94 o 
 -15   7  12        3.16        5.43      5.98 o 
 -14   7  12       27.14       39.10      8.01 o 
 -13   7  12        2.25       -5.78      5.78 o 
 -12   7  12       55.61       57.06      8.63 o 
 -11   7  12       10.18       12.85      5.84 o 
 -10   7  12       46.15       38.42      7.51 o 
  -9   7  12       25.39       31.17      5.30 o 
  -8   7  12        0.10        0.18      4.47 o 
  -7   7  12      161.54      160.97      9.19 o 
  -6   7  12      659.69      618.77     16.65 o 
  -5   7  12        2.77        0.01      3.92 o 
  -4   7  12      176.36      179.37     12.25 o 
  -3   7  12      269.03      259.12     14.48 o 
  -2   7  12        3.04       -4.25      5.33 o 
  -1   7  12      217.41      229.60     14.44 o 
   0   7  12       42.26       46.51      5.48 o 
   1   7  12        3.86       -2.97      3.38 o 
   2   7  12        9.18        2.02      3.95 o 
   3   7  12       29.97       34.91      8.01 o 
   4   7  12      132.13      137.83     10.47 o 
   5   7  12       37.49       44.84      6.77 o 
   6   7  12       23.10       19.01      5.69 o 
   7   7  12       36.36       31.62      6.54 o 
   8   7  12       17.59       20.60      6.32 o 
 -15   8  12        0.03        1.38      7.17 o 
 -14   8  12      147.05      152.75     13.36 o 
 -13   8  12       83.86       70.88      9.82 o 
 -12   8  12        7.02        9.48      6.65 o 
 -11   8  12       17.39       17.21      6.92 o 
 -10   8  12      211.35      205.96     13.78 o 
  -9   8  12      619.08      630.65     27.06 o 
  -8   8  12       90.69       80.16     14.48 o 
  -7   8  12       60.75       55.20      6.84 o 
  -6   8  12      345.85      378.95     13.66 o 
  -5   8  12      311.01      302.25     16.14 o 
  -4   8  12       36.82       50.33      8.78 o 
  -3   8  12       52.23       32.91     27.53 o 
  -2   8  12      183.84      188.99     15.28 o 
  -1   8  12      158.27      188.49     14.37 o 
   0   8  12      132.35      136.40     13.35 o 
   1   8  12       71.80       71.17     14.63 o 
   2   8  12       29.56       33.78      6.35 o 
   3   8  12       16.99       23.97      6.78 o 
   4   8  12       62.06       67.86      8.09 o 
   5   8  12        0.04       -0.16      4.48 o 
   6   8  12        0.45        6.87      4.80 o 
   7   8  12       13.60       17.58      5.55 o 
 -14   9  12        0.37        6.27      6.09 o 
 -13   9  12        6.28       17.72     23.65 o 
 -12   9  12        7.41        7.91      6.86 o 
 -11   9  12       44.08       37.70      8.34 o 
 -10   9  12      652.98      680.44     23.96 o 
  -9   9  12      323.71      333.90     13.61 o 
  -8   9  12        4.64       -0.62      8.71 o 
  -7   9  12      116.84      121.99     13.05 o 
  -6   9  12      333.07      301.57     17.13 o 
  -5   9  12      712.60      729.12     26.26 o 
  -4   9  12        1.19        4.29      8.65 o 
  -3   9  12       23.53       37.86      8.46 o 
  -2   9  12       60.48       85.96     15.48 o 
  -1   9  12        2.04       -7.86      7.86 o 
   0   9  12      126.13      113.82     18.46 o 
   1   9  12      514.03      513.66     31.01 o 
   2   9  12       45.77       46.51     13.00 o 
   3   9  12       44.23       38.29     13.57 o 
   4   9  12      539.94      581.93     19.89 o 
   5   9  12       24.85       19.41      5.97 o 
   6   9  12        3.07       -3.03      7.01 o 
 -12  10  12        3.19       -6.47     14.67 o 
 -11  10  12      121.15      141.02     29.41 o 
 -10  10  12       82.56       86.94     11.15 o 
  -9  10  12      298.80      340.49     14.45 o 
  -8  10  12       23.26       17.95      7.41 o 
  -7  10  12       30.82       30.85      9.02 o 
  -6  10  12      557.89      570.00     23.97 o 
  -5  10  12       92.19      106.47     12.55 o 
  -4  10  12       25.97       24.62      8.13 o 
  -3  10  12        1.92       28.97     11.69 o 
  -2  10  12      145.66      137.75     20.04 o 
  -1  10  12       83.57       85.03     17.10 o 
   0  10  12        6.51       19.62     12.76 o 
   1  10  12        7.07       27.81     12.81 o 
   2  10  12        4.95       11.02     10.74 o 
   3  10  12       35.51       41.32     13.64 o 
   4  10  12       41.83       52.07     14.96 o 
 -10  11  12       30.29       68.22     17.37 o 
  -9  11  12        1.80       -5.97      5.97 o 
  -8  11  12       69.40       58.85     10.38 o 
  -7  11  12       11.54        4.16     10.07 o 
  -6  11  12      186.89      211.29     16.39 o 
  -5  11  12       30.15       32.16     14.13 o 
  -4  11  12      105.40      117.07     19.42 o 
  -3  11  12       74.28      113.30     18.68 o 
  -2  11  12       26.12       18.31     12.94 o 
  -1  11  12        3.54        1.65     10.74 o 
   0  11  12       21.91       25.64     14.49 o 
   1  11  12       63.69       60.09     16.06 o 
   2  11  12       16.77        5.71      9.90 o 
  -6  12  12       26.02        9.66     12.51 o 
  -5  12  12       74.32       81.71     19.36 o 
  -4  12  12       24.87       31.45     13.51 o 
  -3  12  12      115.51      142.36     21.82 o 
  -2  12  12      246.73      265.28     29.73 o 
 -19   1  13       12.05       13.33      5.28 o 
 -18   1  13       15.94       13.45      8.24 o 
 -17   1  13       26.54       25.61      5.20 o 
 -16   1  13       41.88       38.33      5.63 o 
 -15   1  13      198.06      213.29      9.33 o 
 -14   1  13       21.28       25.51      4.89 o 
 -13   1  13       33.06       40.76      4.83 o 
 -12   1  13        9.16       11.62      3.68 o 
 -11   1  13       73.23       77.26      4.87 o 
 -10   1  13      287.21      281.50      7.62 o 
  -9   1  13      317.44      305.08      7.87 o 
  -8   1  13      100.85       98.84      6.88 o 
  -7   1  13       30.92       36.49      3.44 o 
  -6   1  13        4.42        3.16      2.41 o 
  -5   1  13      297.78      280.72      6.11 o 
  -4   1  13      151.78      154.12      4.31 o 
  -3   1  13      797.53      742.92     10.73 o 
  -2   1  13       62.65       63.70      3.65 o 
  -1   1  13       31.96       37.19      3.48 o 
   0   1  13       33.95       24.18      3.05 o 
   1   1  13      101.70      102.70      5.16 o 
   2   1  13      301.30      308.56      8.32 o 
   3   1  13      414.81      413.02      9.47 o 
   4   1  13      642.10      620.25     11.73 o 
   5   1  13       32.16       21.33      3.45 o 
   6   1  13       11.37        6.03      2.94 o 
   7   1  13        7.19        5.27      3.21 o 
   8   1  13       31.99       25.41      5.59 o 
   9   1  13       34.13       30.06      4.93 o 
  10   1  13        0.03        2.12      5.39 o 
 -19   2  13       11.40       13.98      5.21 o 
 -18   2  13       28.59       31.24      5.54 o 
 -17   2  13        5.37        5.18      8.14 o 
 -16   2  13       26.52       26.21      5.23 o 
 -15   2  13       91.51      113.46      9.47 o 
 -14   2  13       59.11       54.24      7.93 o 
 -13   2  13        6.78       -0.81      3.78 o 
 -12   2  13      192.71      184.94      7.43 o 
 -11   2  13      554.21      533.23     11.99 o 
 -10   2  13       47.70       44.74      4.04 o 
  -9   2  13     1093.29      970.33     15.09 o 
  -8   2  13      636.63      625.75     13.14 o 
  -7   2  13        6.96        3.96      3.26 o 
  -6   2  13        1.02        3.31      3.27 o 
  -5   2  13     1056.77     1042.02     13.28 o 
  -4   2  13      233.57      232.72      5.89 o 
  -3   2  13       53.91       47.63      3.25 o 
  -2   2  13      104.34      101.47      5.15 o 
  -1   2  13      275.92      257.50      7.46 o 
   0   2  13      657.21      677.52     12.64 o 
   1   2  13        5.19        2.07      2.69 o 
   2   2  13      940.04     1045.98     23.28 o 
   3   2  13      112.26      101.25      6.35 o 
   4   2  13       86.24       87.12      8.56 o 
   5   2  13       13.39       12.46      3.56 o 
   6   2  13      107.34       98.05      6.81 o 
   7   2  13        6.40        3.33      3.38 o 
   8   2  13      178.97      191.48      9.12 o 
   9   2  13        9.78       16.79      3.93 o 
  10   2  13        0.20        5.38      4.37 o 
 -19   3  13       20.81       24.99      5.29 o 
 -18   3  13       56.96       52.81      7.86 o 
 -17   3  13        8.58        7.04      4.72 o 
 -16   3  13       98.56      122.22      8.49 o 
 -15   3  13       36.63       33.76      7.15 o 
 -14   3  13      430.30      457.60     16.93 o 
 -13   3  13       53.96       48.07      6.71 o 
 -12   3  13      419.23      419.95     13.12 o 
 -11   3  13        0.06       -0.81      2.78 o 
 -10   3  13      162.82      165.88      7.25 o 
  -9   3  13       73.82       46.64      6.01 o 
  -8   3  13      139.80      141.44      6.14 o 
  -7   3  13      244.55      195.39     13.53 o 
  -6   3  13      174.48      158.84      6.01 o 
  -5   3  13     1039.90      989.49     14.99 o 
  -4   3  13     1162.73     1068.27     16.13 o 
  -3   3  13      200.58      210.13      5.57 o 
  -2   3  13      502.32      482.80     10.00 o 
  -1   3  13       17.41       11.44      2.95 o 
   0   3  13        0.10        2.08      2.53 o 
   1   3  13       53.45       58.16      4.78 o 
   2   3  13       15.52       10.58      3.56 o 
   3   3  13      672.44      679.57     14.01 o 
   4   3  13      173.39      186.62      7.89 o 
   5   3  13      805.25      798.93     20.08 o 
   6   3  13       30.43       33.79      4.75 o 
   7   3  13        2.23        3.80      4.37 o 
   8   3  13        6.44        8.44      4.87 o 
   9   3  13       14.83       20.78      5.44 o 
  10   3  13        0.10        0.35      3.24 o 
 -18   4  13      157.04      179.88     21.20 o 
 -17   4  13       51.45       51.21      8.10 o 
 -16   4  13      225.57      219.01     12.95 o 
 -15   4  13      906.79      911.69     25.87 o 
 -14   4  13      247.64      241.31     13.10 o 
 -13   4  13      322.76      320.17     14.66 o 
 -12   4  13      531.74      525.21     15.23 o 
 -11   4  13       10.75       12.46      4.30 o 
 -10   4  13        6.87       12.07      3.98 o 
  -9   4  13      522.93      467.34     21.40 o 
  -8   4  13       34.64       34.56      4.52 o 
  -7   4  13       36.91       31.25      4.30 o 
  -6   4  13     1596.62     1558.50     20.71 o 
  -5   4  13     1217.00     1235.40     17.95 o 
  -4   4  13      691.69      660.06     12.43 o 
  -3   4  13       17.85       26.25      3.64 o 
  -2   4  13      486.40      521.76     12.42 o 
  -1   4  13       69.15       65.10      4.86 o 
   0   4  13        0.16       -1.03      2.71 o 
   1   4  13       34.89       22.28      3.65 o 
   2   4  13       81.48       71.66      5.55 o 
   3   4  13        3.28        7.51      4.56 o 
   4   4  13        3.53        3.25      3.22 o 
   5   4  13       47.04       50.33      5.49 o 
   6   4  13       71.74       94.06      7.88 o 
   7   4  13       60.40       43.62      5.32 o 
   8   4  13      209.06      241.31     15.32 o 
   9   4  13      177.42      175.21     12.19 o 
 -18   5  13      124.06      132.74     11.51 o 
 -17   5  13       39.10       38.71      7.54 o 
 -16   5  13        8.15        9.97      6.35 o 
 -15   5  13       49.96       58.57      8.70 o 
 -14   5  13      544.79      555.53     26.12 o 
 -13   5  13       63.16       63.71      8.49 o 
 -12   5  13       16.02        6.77      8.72 o 
 -10   5  13      258.14      285.22     11.27 o 
  -9   5  13      304.12      312.80     11.59 o 
  -8   5  13      232.70      208.16      9.53 o 
  -7   5  13     1113.01     1104.97     21.83 o 
  -6   5  13      485.49      473.60     13.13 o 
  -5   5  13      447.40      467.78     11.67 o 
  -4   5  13       61.37       69.38      5.73 o 
  -3   5  13      348.31      366.84     12.94 o 
  -2   5  13      978.57      988.64     18.47 o 
  -1   5  13      311.86      261.58      9.38 o 
   0   5  13        0.00        6.10      5.51 o 
   1   5  13       40.89       49.12      4.86 o 
   2   5  13      508.66      512.58     12.11 o 
   3   5  13      534.11      557.39     19.92 o 
   4   5  13      163.39      147.80      8.19 o 
   5   5  13      543.25      594.34     14.21 o 
   6   5  13       38.45       52.94      7.15 o 
   7   5  13       21.95       10.75      4.50 o 
   8   5  13      303.59      308.47     12.06 o 
   9   5  13        1.07        1.35      3.15 o 
 -17   6  13       32.75       27.60      7.22 o 
 -16   6  13        2.07        3.94      5.65 o 
 -15   6  13       37.42       32.92      7.55 o 
 -14   6  13       54.83       58.75      9.16 o 
 -13   6  13       78.70       94.50     12.23 o 
 -12   6  13      242.09      216.18     12.82 o 
 -11   6  13      190.74      199.33     12.26 o 
 -10   6  13        2.15       -2.10      4.53 o 
  -9   6  13       64.57       69.11      8.62 o 
  -8   6  13       94.29      113.06      8.20 o 
  -7   6  13      181.16      176.61      8.94 o 
  -6   6  13       46.41       42.28      5.55 o 
  -5   6  13        0.52       -1.23      3.76 o 
  -4   6  13      194.93      203.79     14.72 o 
  -3   6  13        6.24        8.45      7.89 o 
  -2   6  13        0.02       -3.78      3.78 o 
  -1   6  13      488.78      460.08     12.69 o 
   0   6  13      140.50      138.31      9.45 o 
   1   6  13       77.56       76.89      6.83 o 
   2   6  13      669.59      646.86     16.03 o 
   3   6  13      366.91      379.76     12.62 o 
   4   6  13       51.62       45.98      6.22 o 
   5   6  13       50.89       48.14      5.70 o 
   6   6  13       13.06       10.95      5.01 o 
   7   6  13      141.29      148.14      9.91 o 
   8   6  13       97.12       91.65      8.12 o 
 -16   7  13       15.76        5.55      3.59 o 
 -15   7  13      103.09      113.55     11.30 o 
 -14   7  13      106.19      105.03     11.12 o 
 -13   7  13        8.45        9.56      6.57 o 
 -12   7  13       70.19       74.90      9.61 o 
 -11   7  13      102.54      102.69     10.69 o 
 -10   7  13       67.50       63.12      8.70 o 
  -9   7  13      248.64      267.63     30.11 o 
  -8   7  13      158.71      159.00      9.06 o 
  -7   7  13        0.06       -1.90      4.05 o 
  -6   7  13      176.04      195.43     10.30 o 
  -5   7  13      258.51      234.27     18.06 o 
  -4   7  13       59.25       34.89      7.84 o 
  -3   7  13       19.05        2.59      7.51 o 
  -2   7  13      386.15      403.55     18.39 o 
  -1   7  13       52.60       57.76     14.82 o 
   0   7  13        3.02        3.46      4.63 o 
   1   7  13        0.26       -3.00      4.30 o 
   2   7  13        1.53       -3.58      4.05 o 
   3   7  13        8.85       12.44      4.72 o 
   4   7  13      186.44      207.36     11.92 o 
   5   7  13       59.22       59.41     10.46 o 
   6   7  13       50.45       59.77      8.09 o 
   7   7  13        1.89        7.72      5.24 o 
 -15   8  13       22.98       30.40     15.79 o 
 -14   8  13      159.36      174.01     13.29 o 
 -13   8  13        5.66       15.22      6.34 o 
 -12   8  13       24.31       30.46     13.71 o 
 -11   8  13      315.19      356.72     21.59 o 
 -10   8  13      108.28       90.49     10.70 o 
  -9   8  13      209.02      212.00     30.52 o 
  -8   8  13       38.09       30.73      6.11 o 
  -7   8  13       31.97       28.54      5.86 o 
  -6   8  13       86.82       93.66     11.33 o 
  -5   8  13      487.72      475.92     20.36 o 
  -4   8  13      110.96      121.30     12.49 o 
  -3   8  13        6.17        5.27      6.58 o 
  -2   8  13       39.09       33.26      8.16 o 
  -1   8  13       70.11       74.45     10.46 o 
   0   8  13      236.53      264.09     16.25 o 
   1   8  13        1.13       -3.47      9.09 o 
   2   8  13      212.50      240.76     12.36 o 
   3   8  13       40.59       39.70      7.13 o 
   4   8  13       32.45       24.79      7.97 o 
   5   8  13        9.22        7.08      5.32 o 
   6   8  13       44.39       52.83      7.95 o 
 -14   9  13       31.49       51.89     18.73 o 
 -13   9  13       31.84       33.50      8.22 o 
 -12   9  13        6.91       11.70      7.02 o 
 -11   9  13       12.49        3.50      6.85 o 
 -10   9  13       16.52       12.53     10.20 o 
  -9   9  13       85.69       74.68     15.41 o 
  -8   9  13       42.70       43.08      7.04 o 
  -7   9  13       18.84       15.93      7.23 o 
  -6   9  13      168.39      168.76     14.97 o 
  -5   9  13       54.00       58.46     10.24 o 
  -4   9  13       13.25        4.02      6.76 o 
  -3   9  13       18.73       14.35      7.14 o 
  -2   9  13        0.40       12.68      9.73 o 
  -1   9  13        7.50       -0.19      9.02 o 
   0   9  13        8.98        0.03      9.22 o 
   1   9  13        6.82        2.20     10.69 o 
   2   9  13        0.49       15.96     10.66 o 
   3   9  13        8.33        1.91      9.27 o 
   4   9  13        5.44        4.93      9.48 o 
   5   9  13       22.42       35.24     15.15 o 
 -12  10  13       30.81       17.22      8.13 o 
 -11  10  13       30.87        9.40      9.30 o 
 -10  10  13        0.23       -5.58      5.58 o 
  -9  10  13        7.03       14.28     12.18 o 
  -8  10  13      101.56      118.44     13.71 o 
  -7  10  13       11.36        1.74     16.56 o 
  -6  10  13       47.47       39.00      9.15 o 
  -5  10  13        0.04        0.06      6.62 o 
  -4  10  13       80.72       94.77     12.38 o 
  -3  10  13        1.08       -7.91      8.78 o 
  -2  10  13       14.40       13.26     10.19 o 
  -1  10  13        7.45       -5.63      9.63 o 
   0  10  13      176.24      232.16     26.18 o 
   1  10  13       79.43       63.92     17.05 o 
   2  10  13       18.27       11.84     11.07 o 
   3  10  13       13.38       41.87     13.36 o 
 -10  11  13        7.83        0.07     11.31 o 
  -9  11  13        0.32       -5.72      9.53 o 
  -8  11  13        7.17       11.09      7.56 o 
  -7  11  13       55.70       54.52     10.28 o 
  -6  11  13       39.82       12.50     11.63 o 
  -5  11  13      165.16      107.38     19.07 o 
  -4  11  13      117.13      103.11     19.48 o 
  -3  11  13       14.02       -9.38      9.38 o 
  -2  11  13       16.94       33.73     13.26 o 
  -1  11  13        2.68        1.40     11.35 o 
   0  11  13        3.66        4.22     10.70 o 
   1  11  13        6.97       10.79     13.13 o 
 -19   0  14        1.15        6.94      6.94 o 
 -18   0  14      193.89      184.31     14.81 o 
 -17   0  14       94.82       95.95     12.24 o 
 -16   0  14        5.39       -6.28      6.28 o 
 -15   0  14      113.10      126.01     10.51 o 
 -14   0  14      154.19      187.35     11.40 o 
 -13   0  14      100.57       85.93      8.92 o 
 -12   0  14       33.02       35.63      6.81 o 
 -11   0  14      333.75      329.32     13.98 o 
 -10   0  14      402.18      419.74     15.66 o 
  -9   0  14        3.81        1.59      8.03 o 
  -8   0  14      940.25      906.41     23.62 o 
  -7   0  14      400.18      340.99     13.92 o 
  -6   0  14     1722.74     1671.58     35.14 o 
  -5   0  14     1642.57     1565.32     35.33 o 
  -4   0  14       80.48       82.72      5.51 o 
  -3   0  14     5174.62     5047.13     56.59 o 
  -2   0  14     1522.88     1432.72     29.16 o 
  -1   0  14      375.19      375.09     11.69 o 
   0   0  14     3142.64     3008.97     51.47 o 
   1   0  14      445.04      455.57     13.53 o 
   2   0  14       83.91       62.25      6.32 o 
   3   0  14        8.64        5.57      3.54 o 
   4   0  14       20.97       13.86      4.29 o 
   5   0  14      152.54      177.49     10.64 o 
   6   0  14       46.10       52.94      8.58 o 
   7   0  14        0.08        0.13      4.28 o 
   8   0  14       30.62       22.84      9.48 o 
   9   0  14       85.80       91.46      9.81 o 
  10   0  14        3.69        9.39     12.92 o 
 -19   1  14      203.30      222.84     11.12 o 
 -18   1  14        9.86       16.44      8.69 o 
 -17   1  14      437.26      454.53     13.61 o 
 -16   1  14      231.00      225.97     10.02 o 
 -15   1  14       10.39       11.57      4.46 o 
 -14   1  14        2.77       -0.29      3.84 o 
 -13   1  14      368.08      354.30     10.34 o 
 -12   1  14      415.16      396.04     10.82 o 
 -11   1  14      111.57      115.28      6.94 o 
 -10   1  14       21.45       16.85      3.09 o 
  -9   1  14      491.88      537.52     12.41 o 
  -8   1  14      646.31      525.94     12.29 o 
  -7   1  14        8.27        4.67      3.48 o 
  -6   1  14      174.87      190.44      6.39 o 
  -5   1  14      160.58      151.54      7.41 o 
  -4   1  14      422.61      390.20      6.86 o 
  -3   1  14     2184.97     2072.01     20.86 o 
  -2   1  14      100.40       97.57      4.98 o 
  -1   1  14        2.12        1.72      2.25 o 
   0   1  14       95.01       82.20      7.37 o 
   1   1  14      131.06      118.47      5.65 o 
   2   1  14      162.93      158.71      7.85 o 
   3   1  14       67.20       64.14      7.07 o 
   4   1  14       16.71       22.77      3.52 o 
   5   1  14       11.96        8.06      3.11 o 
   6   1  14      386.59      390.45     10.13 o 
   7   1  14       40.19       44.77      4.83 o 
   8   1  14        4.32        1.39      3.74 o 
   9   1  14        4.88        1.53      4.22 o 
 -19   2  14        0.10       -0.57      5.18 o 
 -18   2  14        9.82        9.90      4.90 o 
 -17   2  14       21.24       14.61      5.17 o 
 -16   2  14       11.65       18.10      5.12 o 
 -15   2  14        1.68        1.00      4.10 o 
 -14   2  14      816.11      834.97     29.77 o 
 -13   2  14      465.04      455.96     13.49 o 
 -12   2  14      296.48      302.11     11.00 o 
 -11   2  14      608.84      546.70     12.43 o 
 -10   2  14      133.61      158.23      6.29 o 
  -9   2  14        0.71       -1.26      3.18 o 
  -8   2  14      209.22      227.86      8.42 o 
  -7   2  14      368.50      345.14     10.18 o 
  -6   2  14      607.50      540.12     12.55 o 
  -5   2  14      967.67      866.35     13.85 o 
  -4   2  14        0.19        1.39      2.30 o 
  -3   2  14     1804.02     1781.19     20.50 o 
  -2   2  14       92.28       81.57      4.97 o 
  -1   2  14       23.65       16.02      3.15 o 
   0   2  14      779.81      735.54     13.63 o 
   1   2  14      253.81      232.40      7.92 o 
   2   2  14      193.90      149.25      7.20 o 
   3   2  14        0.35       -0.39      3.03 o 
   4   2  14       19.29       19.52      4.11 o 
   5   2  14        0.09        4.39      3.50 o 
   6   2  14       17.24       16.81      5.25 o 
   7   2  14      159.93      173.05      9.01 o 
   8   2  14       24.90       23.87      4.71 o 
   9   2  14      175.97      226.12     14.19 o 
 -19   3  14       13.48       15.58      5.18 o 
 -18   3  14      272.52      298.14     11.76 o 
 -17   3  14      490.14      529.35     15.48 o 
 -16   3  14       87.21       88.48      7.90 o 
 -15   3  14       24.27       19.25      5.12 o 
 -14   3  14       42.67       41.53      5.91 o 
 -13   3  14      470.80      495.71     14.27 o 
 -12   3  14       37.97       34.45      5.61 o 
 -11   3  14       10.85       12.02      4.19 o 
 -10   3  14       99.64       90.02      6.13 o 
  -9   3  14      232.59      194.53      9.17 o 
  -8   3  14      212.91      190.05      7.91 o 
  -7   3  14      366.47      360.37     20.81 o 
  -6   3  14      346.80      332.77     10.24 o 
  -5   3  14       30.70       35.20      3.88 o 
  -4   3  14      859.43      838.71     16.23 o 
  -3   3  14      609.48      604.96     11.53 o 
  -2   3  14      357.55      363.28      9.03 o 
  -1   3  14      214.75      187.88      8.80 o 
   0   3  14      229.39      167.32      6.60 o 
   1   3  14       10.79       10.00      3.21 o 
   2   3  14        8.85        0.01      3.19 o 
   3   3  14       98.25       85.36      6.24 o 
   4   3  14      363.44      336.93     10.36 o 
   5   3  14        5.13        6.65      5.33 o 
   6   3  14        0.04       -2.24      3.52 o 
   7   3  14      155.68      167.57      9.52 o 
   8   3  14        3.40        5.62      4.49 o 
   9   3  14       10.50       12.37      4.54 o 
 -18   4  14        8.15       18.02      5.32 o 
 -17   4  14        0.26        2.61      4.74 o 
 -16   4  14        7.63       11.04      6.36 o 
 -15   4  14        0.10        4.90      5.90 o 
 -14   4  14       56.49       38.01      7.55 o 
 -13   4  14       14.99       16.27     10.43 o 
 -12   4  14      154.33      172.27      9.41 o 
 -11   4  14      363.43      330.55     13.62 o 
 -10   4  14        6.30       11.20      3.33 o 
  -9   4  14      242.52      235.46      9.51 o 
  -8   4  14       77.66       81.87      9.92 o 
  -7   4  14      586.66      543.62     14.97 o 
  -6   4  14      216.76      187.52      6.85 o 
  -5   4  14        3.14       10.91      3.11 o 
  -4   4  14        6.87        3.49      3.33 o 
  -3   4  14      296.34      265.66     11.20 o 
  -2   4  14        7.02       -2.80      2.94 o 
  -1   4  14       67.44       66.19      5.01 o 
   0   4  14       96.12       88.33      5.78 o 
   1   4  14       10.21        4.48      3.13 o 
   2   4  14       72.51       70.94      5.71 o 
   3   4  14       30.13       30.48      5.22 o 
   4   4  14       33.74       31.09      4.48 o 
   5   4  14        1.41        4.57      3.58 o 
   6   4  14       18.23       30.19      5.06 o 
   7   4  14       53.71       53.39      7.70 o 
   8   4  14        6.89       11.13      4.45 o 
   9   4  14        0.01        7.90      4.11 o 
 -18   5  14        1.68        2.81      6.56 o 
 -17   5  14       50.80       56.79      8.64 o 
 -16   5  14        0.00        2.92      5.82 o 
 -15   5  14        1.09        1.87      5.96 o 
 -14   5  14       19.44        8.28      6.27 o 
 -13   5  14      125.93      116.54     10.97 o 
 -12   5  14       25.06       24.82      6.91 o 
 -11   5  14      194.96      164.69     14.08 o 
 -10   5  14       28.83       28.41      6.90 o 
  -9   5  14       16.81       11.58      8.76 o 
  -8   5  14      383.61      347.21     12.20 o 
  -7   5  14       98.65      105.47      8.11 o 
  -6   5  14       15.25       17.38      3.90 o 
  -5   5  14        1.37        3.41      3.68 o 
  -4   5  14      473.46      440.88     14.60 o 
  -3   5  14        6.43        1.03      4.26 o 
  -2   5  14      226.23      215.12     10.58 o 
  -1   5  14      398.56      355.83     11.24 o 
   0   5  14        9.06       12.99      9.25 o 
   1   5  14        8.91        8.71      4.64 o 
   2   5  14       54.81       52.77      5.32 o 
   3   5  14      185.05      184.87      8.27 o 
   4   5  14      101.08       91.97      6.89 o 
   5   5  14       41.96       39.06      5.40 o 
   6   5  14       74.29       69.54      6.40 o 
   7   5  14        6.11       11.51      5.43 o 
   8   5  14       10.72        8.12      4.22 o 
 -17   6  14        1.59        0.56      5.69 o 
 -16   6  14       62.14       75.62     13.29 o 
 -15   6  14       12.07       17.49      6.90 o 
 -14   6  14      103.59       91.05     10.40 o 
 -13   6  14       18.26       19.22      6.88 o 
 -12   6  14       74.03       66.06      8.99 o 
 -11   6  14       60.53       49.69     13.08 o 
 -10   6  14        7.10        9.44      7.29 o 
  -9   6  14        3.72        7.57      5.17 o 
  -8   6  14       79.84       73.90      9.11 o 
  -7   6  14       65.37       53.71      9.83 o 
  -6   6  14        5.93       16.97      4.62 o 
  -5   6  14      294.14      283.39     19.45 o 
  -4   6  14       47.09       38.19     15.94 o 
  -3   6  14       28.66       33.58      7.73 o 
  -2   6  14        0.43       -2.66      4.46 o 
  -1   6  14       11.38        0.65      5.24 o 
   0   6  14        0.02       -0.15      3.67 o 
   1   6  14        0.62       -2.65      9.74 o 
   2   6  14      368.03      379.28     12.75 o 
   3   6  14        6.36       10.66      5.75 o 
   4   6  14      111.29      127.00      9.22 o 
   5   6  14        5.85       -0.24      4.36 o 
   6   6  14        3.09        3.38      4.97 o 
   7   6  14       12.34       10.39      5.14 o 
 -16   7  14       68.67       75.35     12.23 o 
 -15   7  14       10.45        7.86      6.25 o 
 -14   7  14       64.80       74.68     10.04 o 
 -13   7  14      338.68      349.26     17.22 o 
 -12   7  14       24.66       24.46      7.26 o 
 -11   7  14       33.46       29.48      7.43 o 
 -10   7  14       81.65       85.56     10.06 o 
  -9   7  14       48.48       47.31     10.94 o 
  -8   7  14        7.05       10.05      5.61 o 
  -7   7  14      234.05      217.84     10.41 o 
  -6   7  14       38.62       35.90      7.79 o 
  -5   7  14        2.10       -2.41      5.43 o 
  -4   7  14        6.27        0.07      7.88 o 
  -3   7  14       55.54       44.38      8.45 o 
  -2   7  14        4.18       -4.43      7.98 o 
  -1   7  14        0.04       -1.80      5.55 o 
   0   7  14       10.88        7.05      5.41 o 
   1   7  14        0.06       -4.05      4.05 o 
   2   7  14        2.07       -3.60      5.05 o 
   3   7  14       29.26       32.73      6.99 o 
   4   7  14        1.67       -5.15      5.15 o 
   5   7  14        2.00        3.43      5.12 o 
   6   7  14        3.54        2.68      5.35 o 
   7   7  14       95.45      125.23     11.28 o 
 -15   8  14        0.83       -9.14      9.14 o 
 -14   8  14       67.80       67.71      9.87 o 
 -13   8  14       15.91       20.40      7.23 o 
 -12   8  14      111.66      115.58     12.07 o 
 -11   8  14        8.41        8.33      6.66 o 
 -10   8  14      148.48      147.53     19.73 o 
  -9   8  14        4.13        9.54      6.39 o 
  -8   8  14      100.93       99.36     10.97 o 
  -7   8  14       43.48       26.33      7.97 o 
  -6   8  14      334.63      338.24     17.26 o 
  -5   8  14       14.83       10.82      7.01 o 
  -4   8  14       29.79       38.14      9.35 o 
  -3   8  14      552.06      584.17     23.45 o 
  -2   8  14      153.66      143.11     13.98 o 
  -1   8  14        0.18        2.84      8.20 o 
   0   8  14      164.52      212.85     15.95 o 
   1   8  14        7.35        6.80     10.70 o 
   2   8  14        1.37       -6.24      6.24 o 
   3   8  14        5.99       -1.29      6.63 o 
   4   8  14        2.25       -0.02      5.17 o 
   5   8  14       89.83       74.22      9.22 o 
 -14   9  14        1.01        7.61      6.88 o 
 -13   9  14      157.75      148.49     14.10 o 
 -12   9  14      355.79      407.43     19.72 o 
 -11   9  14        0.01        2.48      6.33 o 
 -10   9  14      204.72      225.05     15.80 o 
  -9   9  14      542.95      565.62     22.59 o 
  -8   9  14        9.22       17.87      7.39 o 
  -7   9  14      141.15      140.27     14.04 o 
  -6   9  14        2.61       11.00      7.04 o 
  -5   9  14       42.66       38.44      9.49 o 
  -4   9  14        9.53        3.77      7.38 o 
  -3   9  14       56.36       81.98     11.50 o 
  -2   9  14        9.31       13.55      7.28 o 
  -1   9  14      136.98      136.92     19.52 o 
   0   9  14        7.83        4.57     10.11 o 
   1   9  14       23.13       27.04     12.41 o 
   2   9  14       92.47      114.83     20.16 o 
   3   9  14        4.67        3.34      9.10 o 
   4   9  14        0.09       -7.84      7.84 o 
 -12  10  14       16.30       20.08      7.85 o 
 -11  10  14        0.04       -2.24      6.94 o 
 -10  10  14      237.88      252.25     27.09 o 
  -9  10  14        1.34        7.36     11.94 o 
  -8  10  14       33.81       37.83      9.51 o 
  -7  10  14       12.15       10.07      7.90 o 
  -6  10  14      112.62       85.36     11.96 o 
  -5  10  14      133.01      123.21     13.92 o 
  -4  10  14      139.51      161.36     18.47 o 
  -3  10  14      172.24      232.68     23.11 o 
  -2  10  14      516.36      536.80     33.23 o 
  -1  10  14       14.07       19.73     12.23 o 
   0  10  14      187.84      194.49     24.25 o 
   1  10  14      114.69      166.01     23.33 o 
   2  10  14        1.59        2.35     11.18 o 
  -9  11  14        2.53        2.36     11.37 o 
  -8  11  14       11.21       24.89     11.60 o 
  -7  11  14      182.85      190.13     17.36 o 
  -6  11  14        1.06        9.06      9.09 o 
  -5  11  14      618.04      693.57     38.33 o 
  -4  11  14       44.52       33.71     13.53 o 
  -3  11  14       11.94       -4.47     10.64 o 
  -2  11  14      118.35      125.04     20.65 o 
  -1  11  14        6.68       -0.92     10.47 o 
   0  11  14        0.04       -0.03     10.41 o 
 -19   1  15       41.29       41.15      6.85 o 
 -18   1  15      260.38      282.48     14.31 o 
 -17   1  15        0.19        4.27      5.27 o 
 -16   1  15      131.30      167.68      9.39 o 
 -15   1  15      147.50      158.82      9.25 o 
 -14   1  15       10.47        8.08      4.50 o 
 -13   1  15        0.06        0.50      3.35 o 
 -12   1  15        2.91        3.08      3.54 o 
 -11   1  15       33.98       21.37      4.40 o 
 -10   1  15        1.38       -2.88      3.29 o 
  -9   1  15      137.14      147.25      7.58 o 
  -8   1  15        1.89        0.51      3.43 o 
  -7   1  15       47.66       51.52      5.44 o 
  -6   1  15        1.47        2.23      3.73 o 
  -5   1  15      381.36      376.92     10.78 o 
  -4   1  15      468.77      460.85     11.51 o 
  -3   1  15      119.90      112.90      5.43 o 
  -2   1  15        1.72        0.97      2.18 o 
  -1   1  15       81.75       79.08      4.75 o 
   0   1  15       84.53       72.60      4.72 o 
   1   1  15      317.34      290.98      7.97 o 
   2   1  15      249.41      249.69      8.14 o 
   3   1  15      102.70      102.49      5.98 o 
   4   1  15        9.64       11.62      3.27 o 
   5   1  15       35.92       43.30      7.41 o 
   6   1  15       23.18       29.93      4.25 o 
   7   1  15      104.27      104.68     12.75 o 
   8   1  15       17.25       24.76      6.78 o 
   9   1  15       58.39       75.55      7.85 o 
 -19   2  15       70.50       76.86      8.52 o 
 -18   2  15      272.18      300.20     14.52 o 
 -17   2  15       14.09       17.93      5.43 o 
 -16   2  15        5.37       10.86      8.05 o 
 -15   2  15       42.48       36.77      5.92 o 
 -14   2  15        1.81       -1.26      4.00 o 
 -13   2  15       49.05       50.95      6.56 o 
 -12   2  15      135.19      119.13      8.31 o 
 -11   2  15      133.37      115.34      6.45 o 
 -10   2  15      272.89      261.41     12.40 o 
  -9   2  15      290.10      272.18     12.27 o 
  -8   2  15        8.37        8.46      3.83 o 
  -7   2  15       47.46       41.40      7.81 o 
  -6   2  15      356.08      392.89     11.17 o 
  -5   2  15     1051.43     1050.68     18.86 o 
  -4   2  15       45.97       46.33      4.26 o 
  -3   2  15      397.54      409.13      9.32 o 
  -2   2  15      106.42      117.30      5.84 o 
  -1   2  15      500.83      480.21     11.36 o 
   0   2  15      411.44      419.68     10.59 o 
   1   2  15      596.48      582.32     12.79 o 
   2   2  15      229.75      247.50      9.73 o 
   3   2  15        0.52       -2.43      2.92 o 
   4   2  15        1.47       -2.84      2.84 o 
   5   2  15       50.26       39.62      5.28 o 
   6   2  15      222.00      243.31      9.79 o 
   7   2  15        2.14        1.47      6.30 o 
   8   2  15        1.33        0.87      8.14 o 
   9   2  15       89.53      119.37     19.31 o 
 -18   3  15        2.31        2.23      5.78 o 
 -17   3  15       26.77       26.40      5.86 o 
 -16   3  15       63.48       71.39      7.45 o 
 -15   3  15      171.09      156.26      9.94 o 
 -14   3  15       69.50       58.78      6.86 o 
 -13   3  15       37.76       28.20      5.42 o 
 -12   3  15      321.30      307.11     11.46 o 
 -11   3  15      355.32      377.36     10.77 o 
 -10   3  15       53.97       70.25      5.72 o 
  -9   3  15       21.36       18.74      4.88 o 
  -8   3  15     1584.76     1612.57     25.06 o 
  -7   3  15      206.50      190.10     14.91 o 
  -6   3  15       50.38       58.06      5.63 o 
  -5   3  15      196.82      208.85      7.11 o 
  -4   3  15       72.65       79.57      7.28 o 
  -3   3  15      828.21      783.21     18.99 o 
  -2   3  15       54.60       43.29      4.31 o 
  -1   3  15       34.83       57.01      4.79 o 
   0   3  15      216.82      193.17      7.37 o 
   1   3  15      428.88      421.18     10.91 o 
   2   3  15       12.54        9.97      3.62 o 
   3   3  15       52.89       42.61      5.13 o 
   4   3  15        8.55        9.84      4.12 o 
   5   3  15       68.69       61.21      6.28 o 
   6   3  15       24.75       17.39      4.71 o 
   7   3  15       31.64       33.38      6.93 o 
   8   3  15        5.96       -4.19      4.19 o 
 -18   4  15       44.85       34.75      6.32 o 
 -17   4  15      417.94      474.51     17.38 o 
 -16   4  15      100.11       99.31      8.62 o 
 -15   4  15        2.42        4.72      4.90 o 
 -14   4  15       66.18       74.39      7.56 o 
 -13   4  15      648.79      618.27     17.03 o 
 -12   4  15      332.60      304.74     17.61 o 
 -11   4  15      134.14      150.42      7.88 o 
 -10   4  15        5.74        9.60      3.85 o 
  -9   4  15        4.66       -2.28      2.69 o 
  -8   4  15      320.24      299.42     12.60 o 
  -7   4  15        0.02       -3.57      3.86 o 
  -6   4  15       31.83       23.76      4.82 o 
  -5   4  15        4.12        5.40      3.38 o 
  -4   4  15        7.62        9.72      4.66 o 
  -3   4  15       60.19       57.24      6.99 o 
  -2   4  15      304.99      314.46      8.93 o 
  -1   4  15      137.69      134.06      6.88 o 
   0   4  15       56.64       64.45      5.35 o 
   1   4  15      201.60      205.43      8.06 o 
   2   4  15      277.17      256.45      9.13 o 
   3   4  15        4.00        3.18      3.48 o 
   4   4  15       43.65       38.21      5.22 o 
   5   4  15        1.37        0.88      3.65 o 
   6   4  15       13.74       25.16      7.48 o 
   7   4  15       92.79      137.10     16.96 o 
   8   4  15        7.23        1.48      4.65 o 
 -18   5  15       21.54       35.07      7.62 o 
 -17   5  15        2.12        6.44      5.88 o 
 -16   5  15       30.85       42.60     14.36 o 
 -15   5  15       36.97       29.82      7.81 o 
 -14   5  15       65.79       69.35      9.55 o 
 -13   5  15      128.47      129.86     14.79 o 
 -12   5  15      618.21      607.96     21.68 o 
 -11   5  15       59.62       43.15      7.31 o 
 -10   5  15      346.12      370.50     14.35 o 
  -9   5  15      116.20      122.23      8.97 o 
  -8   5  15     1356.48     1282.17     25.64 o 
  -7   5  15      247.60      267.54     13.41 o 
  -6   5  15       29.04       32.81      4.53 o 
  -5   5  15      631.56      591.35     20.29 o 
  -4   5  15      195.19      204.52     10.58 o 
  -3   5  15      677.27      668.12     20.98 o 
  -2   5  15       23.33       17.90      5.62 o 
  -1   5  15      725.85      784.85     19.78 o 
   0   5  15       27.92       47.55     10.99 o 
   1   5  15      401.11      401.21     11.09 o 
   2   5  15       56.25       59.14      5.86 o 
   3   5  15       38.93       55.17      5.77 o 
   4   5  15      202.69      199.24      9.53 o 
   5   5  15       20.00       23.02      4.68 o 
   6   5  15       73.86       77.96      7.00 o 
   7   5  15        4.09        9.09      6.48 o 
 -17   6  15       74.21       73.11      9.85 o 
 -16   6  15       18.98       19.62      7.31 o 
 -15   6  15        7.84        3.45      6.26 o 
 -14   6  15        2.86        0.85      5.81 o 
 -13   6  15      737.01      668.60    106.34 o 
 -12   6  15      133.79      133.76     22.78 o 
 -11   6  15      209.03      228.85     13.78 o 
 -10   6  15      240.14      250.43     19.95 o 
  -9   6  15      355.32      337.83     12.85 o 
  -8   6  15        0.01        2.18      4.16 o 
  -7   6  15        4.70        4.59     11.30 o 
  -6   6  15       59.61       60.30      9.88 o 
  -5   6  15      376.00      374.40     17.24 o 
  -4   6  15       45.22       29.16      7.81 o 
  -3   6  15       29.41       24.37     10.69 o 
  -2   6  15      205.09      212.56     11.80 o 
  -1   6  15       10.27        0.49      4.97 o 
   0   6  15       36.43       36.97      6.97 o 
   1   6  15      156.08      155.97      9.77 o 
   2   6  15       20.27       16.66      7.80 o 
   3   6  15       41.83       39.14      6.50 o 
   4   6  15        0.03       -0.57      4.72 o 
   5   6  15        2.60        5.26      4.82 o 
   6   6  15        0.58       -4.22      4.42 o 
   7   6  15       49.66       51.27      7.12 o 
 -16   7  15       10.80        5.68      4.06 o 
 -15   7  15       41.61       39.92     15.17 o 
 -14   7  15        1.82        5.31      7.73 o 
 -13   7  15       32.75       31.12      7.97 o 
 -12   7  15        3.50        4.48      6.05 o 
 -11   7  15      141.89      127.39     11.96 o 
 -10   7  15       24.17       25.64      7.13 o 
  -9   7  15      187.69      168.13     13.61 o 
  -8   7  15      645.76      659.27     22.77 o 
  -7   7  15      148.29      133.85     12.08 o 
  -6   7  15        7.42       13.19      6.79 o 
  -5   7  15       59.91       76.77     10.16 o 
  -4   7  15      285.12      284.17     15.92 o 
  -3   7  15      157.59      169.04     14.56 o 
  -2   7  15        0.39       -6.41      7.22 o 
  -1   7  15      160.07      150.85     14.38 o 
   0   7  15       54.82       47.55      8.06 o 
   1   7  15       47.16       20.09      6.93 o 
   2   7  15       24.24       17.10      5.90 o 
   3   7  15       58.22       53.32      8.07 o 
   4   7  15        0.33        4.41      5.75 o 
   5   7  15        3.37       -1.51      8.19 o 
   6   7  15       39.53       47.81      7.91 o 
 -15   8  15        1.54        5.47      8.68 o 
 -14   8  15       17.39       18.82     12.69 o 
 -13   8  15        1.78       11.92      6.65 o 
 -12   8  15      193.23      219.91     15.43 o 
 -11   8  15        0.20       -3.57     13.17 o 
 -10   8  15       18.76       29.33      8.11 o 
  -9   8  15       57.89       58.21      9.44 o 
  -8   8  15        4.49       13.79     13.38 o 
  -7   8  15       40.74       37.55     15.22 o 
  -6   8  15       18.40       13.94      7.22 o 
  -5   8  15        4.88       21.31      8.01 o 
  -4   8  15        0.30       -0.18      8.71 o 
  -3   8  15        0.10       17.54     11.15 o 
  -2   8  15        0.94       -5.44      8.11 o 
  -1   8  15      274.39      333.67     40.32 o 
   0   8  15        1.92       14.19      9.74 o 
   1   8  15       65.11       49.17     14.31 o 
   2   8  15      438.53      502.29     32.11 o 
   3   8  15       13.59       -7.02      7.02 o 
   4   8  15       27.62       11.31     11.57 o 
   5   8  15       73.75       72.07     24.29 o 
 -13   9  15       21.07       17.93     10.06 o 
 -12   9  15       89.98      125.61     36.49 o 
 -11   9  15       61.90       66.05     10.54 o 
 -10   9  15       25.79       23.68      8.32 o 
  -9   9  15       23.73       25.68     14.55 o 
  -8   9  15       47.61       39.94     14.92 o 
  -7   9  15        7.51       10.03      7.12 o 
  -6   9  15       16.45       17.96     19.50 o 
  -5   9  15       65.59       67.15     15.96 o 
  -4   9  15        4.57        7.40      7.40 o 
  -3   9  15       28.88        0.42     17.31 o 
  -2   9  15       23.33        8.53     21.29 o 
  -1   9  15        2.81       10.02     10.27 o 
   0   9  15       20.09        1.61     10.10 o 
   1   9  15        8.99        4.47      9.81 o 
   2   9  15       89.54      124.79     20.64 o 
   3   9  15       19.31       28.71     12.82 o 
 -11  10  15        0.45       -9.52      9.52 o 
 -10  10  15       47.47       72.14     19.04 o 
  -9  10  15      100.00      132.78     23.13 o 
  -8  10  15        3.30       -8.70     11.35 o 
  -7  10  15      207.67      196.90     26.39 o 
  -6  10  15        1.60       -4.13      9.25 o 
  -5  10  15       49.65       35.44      8.90 o 
  -4  10  15       17.23       28.07      8.78 o 
  -3  10  15      138.87      166.09     22.55 o 
  -2  10  15       47.04       93.06     18.77 o 
  -1  10  15        0.57       -0.01      9.65 o 
   0  10  15      134.42      118.36     19.52 o 
   1  10  15       58.59       68.27     16.85 o 
  -8  11  15       26.41       23.88     12.02 o 
  -7  11  15       12.47       16.09     12.65 o 
  -6  11  15       30.83       -2.46      9.74 o 
  -5  11  15        1.39        2.89      8.36 o 
  -4  11  15        0.06        1.93     10.74 o 
  -3  11  15        1.14       11.07     11.99 o 
  -2  11  15       49.15       60.02     15.87 o 
 -19   0  16      133.91      118.52     13.85 o 
 -18   0  16       71.05       70.51     12.01 o 
 -17   0  16      110.70      112.34     14.16 o 
 -16   0  16      248.30      244.63     17.96 o 
 -15   0  16        1.80        0.70      5.24 o 
 -14   0  16       26.37       36.13     10.36 o 
 -13   0  16       21.14       24.54      6.34 o 
 -12   0  16       16.59       14.98      6.27 o 
 -11   0  16      909.91      834.65     23.86 o 
 -10   0  16      297.12      229.41     12.67 o 
  -9   0  16      426.85      449.31     20.32 o 
  -8   0  16     1492.43     1352.43     33.81 o 
  -7   0  16      194.93      182.45     28.06 o 
  -6   0  16      370.57      362.54     15.60 o 
  -5   0  16     1063.26     1016.47     26.54 o 
  -4   0  16      758.61      760.93     36.37 o 
  -3   0  16      343.30      324.92     13.28 o 
  -2   0  16      447.68      427.68     12.90 o 
  -1   0  16        6.88        3.24      3.53 o 
   0   0  16      731.77      694.20     20.31 o 
   1   0  16       27.56       19.02      5.66 o 
   2   0  16       47.24       48.11      6.22 o 
   3   0  16       49.39       37.83      5.85 o 
   4   0  16        3.47        6.36      4.44 o 
   5   0  16       82.81       77.03      8.39 o 
   6   0  16        0.52        1.34      4.50 o 
   7   0  16       10.96       14.41      5.47 o 
   8   0  16        0.60        3.52      5.06 o 
 -19   1  16       32.29       37.04      7.01 o 
 -18   1  16       88.26      103.67     21.55 o 
 -17   1  16      384.86      389.53     15.36 o 
 -16   1  16      160.45      177.26      9.95 o 
 -15   1  16       14.09        6.93      4.75 o 
 -14   1  16      423.45      416.77     13.34 o 
 -13   1  16       88.64       95.59      6.88 o 
 -12   1  16        8.52        5.30      3.73 o 
 -11   1  16      499.11      463.31     17.84 o 
 -10   1  16      526.92      528.78     13.12 o 
  -9   1  16       52.85       61.60      5.85 o 
  -8   1  16       27.37       16.51      4.36 o 
  -7   1  16      893.19      890.31     17.46 o 
  -6   1  16      413.91      404.75     11.53 o 
  -5   1  16        2.17        1.07      3.60 o 
  -4   1  16        3.28        3.65      6.20 o 
  -3   1  16     1410.31     1359.37     22.17 o 
  -2   1  16      218.13      183.28      6.43 o 
  -1   1  16      101.74      110.47      5.60 o 
   0   1  16       96.17      109.03      5.87 o 
   1   1  16      365.80      348.72     12.01 o 
   2   1  16        1.59        1.04      2.50 o 
   3   1  16      117.48      125.13      6.79 o 
   4   1  16        7.53        0.84      2.89 o 
   5   1  16       76.64       80.66      5.90 o 
   6   1  16       47.35       69.84      6.60 o 
   7   1  16        8.31        9.13      4.26 o 
   8   1  16       60.33       56.45      6.27 o 
 -19   2  16       11.04       19.84      6.33 o 
 -18   2  16       27.98       28.29      6.22 o 
 -17   2  16       15.27       21.33      5.82 o 
 -16   2  16      126.92      153.52     10.04 o 
 -15   2  16       11.05        5.43      4.71 o 
 -14   2  16       10.53       14.55      4.97 o 
 -13   2  16      139.62      149.88      9.27 o 
 -12   2  16       25.41       29.37      5.51 o 
 -11   2  16      151.42      132.30      9.60 o 
 -10   2  16      182.62      167.71      8.11 o 
  -9   2  16      392.47      373.21     11.91 o 
  -8   2  16      240.41      225.26      8.81 o 
  -7   2  16       61.12       64.56      6.00 o 
  -6   2  16     2323.32     2155.52     31.29 o 
  -5   2  16       38.30       45.66      7.47 o 
  -4   2  16       17.07       23.29      4.85 o 
  -3   2  16       13.36       12.07      4.60 o 
  -2   2  16      284.75      267.46      8.12 o 
  -1   2  16      209.24      211.66      7.54 o 
   0   2  16      447.11      450.93     11.16 o 
   1   2  16      157.66      170.34      7.82 o 
   2   2  16      112.76      121.11      7.69 o 
   3   2  16      538.16      545.69     18.24 o 
   4   2  16      236.66      230.03      9.40 o 
   5   2  16       57.06       56.24      6.17 o 
   6   2  16        4.82       -5.12      5.12 o 
   7   2  16        3.17        9.59      6.53 o 
   8   2  16        0.01        2.12      4.61 o 
 -18   3  16       38.96       37.68      6.60 o 
 -17   3  16      263.94      276.81     12.12 o 
 -16   3  16        0.07        0.71      4.66 o 
 -15   3  16      170.08      188.40     10.53 o 
 -14   3  16      124.48      129.91      9.38 o 
 -13   3  16      304.15      342.87     12.79 o 
 -12   3  16        4.65        5.94      4.38 o 
 -11   3  16       53.58       38.42      5.96 o 
 -10   3  16      192.87      187.21     10.26 o 
  -9   3  16      577.58      524.58     15.23 o 
  -8   3  16     2816.30     2560.49     35.58 o 
  -7   3  16        5.28        9.03      3.86 o 
  -6   3  16      485.20      468.44     12.54 o 
  -5   3  16      747.06      745.44     26.47 o 
  -4   3  16       36.14       32.35      5.68 o 
  -3   3  16      196.18      188.33     19.73 o 
  -2   3  16       12.66       11.00      3.14 o 
  -1   3  16      255.67      243.87      8.19 o 
   0   3  16       50.61       45.34      4.72 o 
   1   3  16       27.19       24.52      4.20 o 
   2   3  16       39.05       42.34      5.07 o 
   3   3  16       10.04        9.13      3.85 o 
   4   3  16       15.37       21.50      4.81 o 
   5   3  16        7.93        2.33      8.95 o 
   6   3  16       14.02       16.08      8.01 o 
   7   3  16       93.48      105.78      9.09 o 
 -18   4  16        8.71       18.48      5.73 o 
 -17   4  16       59.46       57.73      7.34 o 
 -16   4  16        3.42       -0.29      4.86 o 
 -15   4  16      100.89      100.26     10.90 o 
 -14   4  16       95.30       94.43      8.60 o 
 -13   4  16        9.72        3.11      9.37 o 
 -12   4  16      240.17      260.17     11.65 o 
 -11   4  16        0.12        2.86      4.27 o 
 -10   4  16        0.92        2.37      4.45 o 
  -9   4  16      265.33      271.60     13.01 o 
  -8   4  16      372.78      381.21     13.26 o 
  -7   4  16       37.63       29.83      5.83 o 
  -6   4  16      208.53      220.97     13.05 o 
  -5   4  16       14.40        8.40     11.18 o 
  -4   4  16       38.15       45.50      6.54 o 
  -3   4  16      268.28      257.82     19.75 o 
  -2   4  16      120.96      124.31      7.84 o 
  -1   4  16        0.37        5.20      3.26 o 
   0   4  16      218.73      213.33      8.12 o 
   1   4  16        0.00       -1.17      3.29 o 
   2   4  16      152.13      188.95      8.60 o 
   3   4  16        3.30        0.83      3.48 o 
   4   4  16        6.54        6.75      5.07 o 
   5   4  16       67.97       79.36      7.35 o 
   6   4  16        6.70       10.80      6.84 o 
   7   4  16       63.43       74.36     11.15 o 
 -17   5  16       15.70       17.34      5.71 o 
 -16   5  16       16.41       16.64      6.73 o 
 -15   5  16      152.63      154.74     16.14 o 
 -14   5  16       32.45       24.63      6.41 o 
 -13   5  16       32.52       37.58      6.63 o 
 -12   5  16       57.89       52.61     11.60 o 
 -11   5  16        4.55        7.16      4.17 o 
 -10   5  16        2.98        0.88      4.56 o 
  -9   5  16       22.42       17.58      5.18 o 
  -8   5  16      170.99      180.57     10.41 o 
  -7   5  16       45.19       47.11      6.28 o 
  -6   5  16       23.15       28.72      6.68 o 
  -5   5  16        1.14       -4.39      8.04 o 
  -4   5  16       71.07       84.39      8.56 o 
  -3   5  16      274.96      233.92     11.81 o 
  -2   5  16        5.67        5.57      4.87 o 
  -1   5  16        0.27        1.06      4.94 o 
   0   5  16        8.40        9.21     11.11 o 
   1   5  16      325.30      304.06     10.05 o 
   2   5  16      239.43      218.75      9.36 o 
   3   5  16       11.25        9.30      7.84 o 
   4   5  16        8.23        6.86      4.35 o 
   5   5  16       29.65       33.18      5.53 o 
   6   5  16        4.57        4.59      5.46 o 
 -17   6  16        1.14        4.69      4.84 o 
 -16   6  16      165.10      180.66     11.41 o 
 -15   6  16       17.32       18.12      7.49 o 
 -14   6  16        1.37        4.86      6.34 o 
 -13   6  16      187.43      174.33     25.29 o 
 -12   6  16      119.12      129.15      9.96 o 
 -11   6  16        0.74        1.28      4.65 o 
 -10   6  16       92.50       90.02      8.56 o 
  -9   6  16       29.90       40.72      6.44 o 
  -8   6  16      115.08      111.89      8.98 o 
  -7   6  16        0.20       -3.34      5.42 o 
  -6   6  16      272.91      248.06     24.38 o 
  -5   6  16      128.48      127.68     25.37 o 
  -4   6  16       25.80       33.27      7.63 o 
  -3   6  16        2.95        5.35      6.12 o 
  -2   6  16       75.66       62.31      8.46 o 
  -1   6  16      130.07      126.16     11.31 o 
   0   6  16       94.09       90.13      9.64 o 
   1   6  16      205.59      215.29     16.27 o 
   2   6  16       22.60       17.14      6.35 o 
   3   6  16      144.34      118.97      9.60 o 
   4   6  16        6.96        1.17      5.15 o 
   5   6  16        6.40        3.41      5.76 o 
   6   6  16        0.11       -6.17      6.17 o 
 -16   7  16       40.71       20.13      5.90 o 
 -15   7  16        7.94       12.09      6.57 o 
 -14   7  16       80.80       84.60     14.65 o 
 -13   7  16       50.65       59.41     20.01 o 
 -12   7  16      163.49      143.46     19.85 o 
 -11   7  16      119.24      127.12     12.32 o 
 -10   7  16        5.24        3.70      5.29 o 
  -9   7  16      359.54      359.18     30.71 o 
  -8   7  16       12.61        7.95      7.98 o 
  -7   7  16       74.76       91.88     18.85 o 
  -6   7  16      128.51      112.99     21.19 o 
  -5   7  16        4.26       -5.75      5.75 o 
  -4   7  16      130.19      111.84     12.04 o 
  -3   7  16       13.20       23.06     10.72 o 
  -2   7  16      232.54      255.80     16.99 o 
  -1   7  16       82.84       75.17     12.24 o 
   0   7  16       68.41       58.30     13.69 o 
   1   7  16        2.83      -10.00     10.00 o 
   2   7  16      607.41      549.24     20.32 o 
   3   7  16      457.64      415.58     16.85 o 
   4   7  16        0.72       -6.52      6.52 o 
   5   7  16        0.75       -6.82      6.82 o 
 -15   8  16        3.59       10.35      6.86 o 
 -14   8  16       15.12       19.77      7.69 o 
 -13   8  16       16.97       28.71      8.15 o 
 -12   8  16        2.16        5.04      6.26 o 
 -11   8  16       30.65       25.90      8.06 o 
 -10   8  16       27.88       10.51     10.34 o 
  -9   8  16       22.99       25.10      8.12 o 
  -8   8  16      153.07      176.50     26.35 o 
  -7   8  16        1.98      -10.04     10.04 o 
  -6   8  16        8.03       21.87      8.66 o 
  -5   8  16       17.15       16.55      7.65 o 
  -4   8  16       39.72        2.52     17.70 o 
  -3   8  16      105.78      121.10     13.77 o 
  -2   8  16       10.19        5.36     15.43 o 
  -1   8  16      427.16      480.06     22.64 o 
   0   8  16       30.11       26.49     12.76 o 
   1   8  16       23.00       29.49     12.33 o 
   2   8  16       19.85       16.89     12.07 o 
   3   8  16       65.10       97.17     29.48 o 
   4   8  16       19.50       -4.39      8.56 o 
 -13   9  16       13.00       18.96      9.53 o 
 -12   9  16       24.36       17.55      7.55 o 
 -11   9  16       92.64       95.00     12.03 o 
 -10   9  16      745.45      719.16     44.32 o 
  -9   9  16        1.13       11.51     12.73 o 
  -8   9  16        3.56       -3.30     11.74 o 
  -7   9  16      286.22      278.11     28.21 o 
  -6   9  16      295.09      277.15     38.76 o 
  -5   9  16        0.04        2.18      7.42 o 
  -4   9  16      174.37      190.16     15.48 o 
  -3   9  16        0.20       -1.43      6.32 o 
  -2   9  16       92.47      108.75     13.84 o 
  -1   9  16       11.45       -7.45      9.21 o 
   0   9  16       35.93       38.05     14.34 o 
   1   9  16       97.26      121.34     20.04 o 
   2   9  16       33.41       43.23     14.57 o 
 -11  10  16      114.56      112.73     21.90 o 
 -10  10  16        2.82        0.31     12.31 o 
  -9  10  16      100.69      110.52     22.28 o 
  -8  10  16       26.40       13.45     14.28 o 
  -7  10  16        0.18        2.72     11.70 o 
  -6  10  16        7.10       17.50      8.09 o 
  -5  10  16       57.47       48.19     10.38 o 
  -4  10  16       21.57       24.85     20.70 o 
  -3  10  16        0.24       -8.88      8.88 o 
  -2  10  16       13.52       12.17     11.27 o 
  -1  10  16       88.70      113.91     20.11 o 
   0  10  16       37.35       28.39     13.41 o 
  -5  11  16       96.32      104.76     18.47 o 
 -19   1  17       48.95       65.15     11.15 o 
 -18   1  17       14.32       14.80      6.36 o 
 -17   1  17        6.93        7.19      5.84 o 
 -16   1  17      197.74      209.33     10.60 o 
 -15   1  17       27.56       36.66      6.08 o 
 -14   1  17       11.88        4.68      4.56 o 
 -13   1  17       34.91       38.65      8.37 o 
 -12   1  17       11.48       18.11      4.58 o 
 -11   1  17       68.45       74.25      9.22 o 
 -10   1  17       87.70       78.63      6.44 o 
  -9   1  17      269.88      254.03      9.64 o 
  -8   1  17      100.55       95.12      7.03 o 
  -7   1  17        1.50        1.87      3.73 o 
  -6   1  17      754.87      701.17     15.62 o 
  -5   1  17      530.38      514.94     42.26 o 
  -4   1  17        0.07        0.06      5.53 o 
  -3   1  17       40.88       52.28      9.79 o 
  -2   1  17      444.16      425.61     11.09 o 
  -1   1  17       19.32       14.64      3.16 o 
   0   1  17      152.64      144.84      7.53 o 
   1   1  17        0.88        0.04      2.46 o 
   2   1  17       20.72       19.21      5.35 o 
   3   1  17        1.01        1.31      2.92 o 
   4   1  17       13.55       14.24      3.55 o 
   5   1  17       62.46       63.70      6.41 o 
   6   1  17        0.00        2.12      3.47 o 
   7   1  17        5.48       17.82      6.51 o 
 -19   2  17       61.70       84.34     12.83 o 
 -18   2  17        1.16        2.43      5.04 o 
 -17   2  17       17.36       12.04      7.97 o 
 -16   2  17       15.08        7.75      5.22 o 
 -15   2  17       36.83       29.61      7.23 o 
 -14   2  17        0.70       -3.25      4.97 o 
 -13   2  17       32.08       31.56      5.95 o 
 -12   2  17        0.05       -0.60      4.23 o 
 -11   2  17      189.93      184.14     10.05 o 
 -10   2  17      412.50      358.23     12.57 o 
  -9   2  17      547.26      524.97     13.50 o 
  -8   2  17       26.14       27.39      4.97 o 
  -7   2  17      433.55      406.93     12.01 o 
  -6   2  17       14.42       14.72      4.30 o 
  -5   2  17      158.18      160.71     14.64 o 
  -4   2  17       11.47       16.80     18.36 o 
  -3   2  17        4.83        6.62      4.26 o 
  -2   2  17        0.02        0.57      3.26 o 
  -1   2  17        3.48        1.86      2.68 o 
   0   2  17       46.09       69.33      5.65 o 
   1   2  17      102.90      121.80      7.41 o 
   2   2  17      174.67      169.08      8.88 o 
   3   2  17       49.02       53.51      5.68 o 
   4   2  17       88.84      100.26      7.52 o 
   5   2  17       47.16       54.15      8.34 o 
   6   2  17        2.26       14.06      4.48 o 
   7   2  17       44.36       44.87      9.19 o 
 -18   3  17        0.10        3.54      5.06 o 
 -17   3  17       99.40      106.98     10.75 o 
 -16   3  17      173.82      184.90     11.10 o 
 -15   3  17       19.32       11.62      5.44 o 
 -14   3  17      253.43      237.03     11.24 o 
 -13   3  17       16.13       24.76      5.76 o 
 -12   3  17       39.25       51.16      8.48 o 
 -11   3  17       31.35       24.30      5.53 o 
 -10   3  17       19.07       26.43      5.53 o 
  -9   3  17      289.06      282.30     11.49 o 
  -8   3  17        8.80       12.66      4.38 o 
  -7   3  17      106.77      112.80      7.57 o 
  -6   3  17      165.66      160.88     10.64 o 
  -5   3  17      187.30      203.13     14.67 o 
  -4   3  17        2.81       10.20      7.09 o 
  -3   3  17       36.26       47.14      6.60 o 
  -2   3  17      279.58      265.75     12.45 o 
  -1   3  17        3.82        5.83      5.71 o 
   0   3  17        1.68        0.26      3.04 o 
   1   3  17       35.40       41.82      4.96 o 
   2   3  17        0.82        2.05      3.35 o 
   3   3  17      179.27      216.74      9.24 o 
   4   3  17        3.51        4.43      4.73 o 
   5   3  17       80.76       91.31      7.52 o 
   6   3  17       35.93       40.03      8.50 o 
   7   3  17        1.75        2.79      4.82 o 
 -18   4  17       54.80       58.74     14.23 o 
 -17   4  17       21.86       32.58      6.69 o 
 -16   4  17       64.84       66.52      9.52 o 
 -15   4  17      805.87      808.05     21.05 o 
 -14   4  17      268.56      283.54     14.60 o 
 -13   4  17      131.70      116.90     10.03 o 
 -12   4  17      947.38      956.09     22.50 o 
 -11   4  17      476.69      480.97     15.57 o 
 -10   4  17      227.69      225.95     11.10 o 
  -9   4  17      103.45       91.46      9.29 o 
  -8   4  17       21.78       22.33      5.60 o 
  -7   4  17      477.71      498.85     20.44 o 
  -6   4  17      903.06      891.66     33.85 o 
  -5   4  17      137.83      171.50     35.00 o 
  -4   4  17      298.10      286.20     12.56 o 
  -3   4  17       95.86      102.97      9.43 o 
  -2   4  17       15.92       15.38      7.39 o 
  -1   4  17      134.94      145.35     10.85 o 
   0   4  17        6.96        1.59      3.53 o 
   1   4  17       23.18       17.05      4.30 o 
   2   4  17       50.63       40.81      5.38 o 
   3   4  17        0.01       -1.10      3.78 o 
   4   4  17        0.02        0.39      5.56 o 
   5   4  17        2.43        7.56      6.81 o 
   6   4  17       23.05       43.74      9.90 o 
 -17   5  17       25.12       24.94      6.36 o 
 -16   5  17      104.49      104.04     10.30 o 
 -15   5  17      165.41      167.49     12.41 o 
 -14   5  17      238.92      244.32     12.07 o 
 -13   5  17       85.02       86.23      8.88 o 
 -12   5  17        6.72       10.38      5.24 o 
 -11   5  17      197.72      188.36     12.59 o 
 -10   5  17        5.53        8.51      4.70 o 
  -9   5  17       11.43       -1.47      9.08 o 
  -8   5  17      117.71      129.90      9.55 o 
  -7   5  17      100.26      105.42     11.07 o 
  -6   5  17      437.54      472.44     32.23 o 
  -5   5  17       42.52       42.55     14.40 o 
  -4   5  17        5.96        8.45      8.12 o 
  -3   5  17        0.01       -2.20      4.51 o 
  -2   5  17      516.72      525.06     18.04 o 
  -1   5  17      134.16      136.50     13.29 o 
   0   5  17       24.79       46.53     17.38 o 
   1   5  17       94.63      105.44      7.42 o 
   2   5  17      263.57      273.65     12.84 o 
   3   5  17     1369.68     1489.31     25.30 o 
   4   5  17       13.42       14.24     11.10 o 
   5   5  17       82.94       79.21      9.30 o 
   6   5  17      196.15      224.31     11.98 o 
 -16   6  17        1.48        5.40      5.43 o 
 -15   6  17      179.84      178.59     11.94 o 
 -14   6  17       23.08        6.63      5.67 o 
 -13   6  17      275.08      263.29     14.72 o 
 -12   6  17       93.98       83.52      8.70 o 
 -11   6  17      534.57      555.85     21.84 o 
 -10   6  17       46.39       49.21      9.43 o 
  -9   6  17        0.58        6.97      8.06 o 
  -8   6  17       49.69       52.49      8.64 o 
  -7   6  17      402.04      410.78     30.57 o 
  -6   6  17       16.78       16.50     12.24 o 
  -5   6  17       42.23       63.61     16.80 o 
  -4   6  17       16.73       16.59      7.09 o 
  -3   6  17        8.99       -6.54      8.33 o 
  -2   6  17      123.65      133.31     11.37 o 
  -1   6  17        1.86       -3.70      5.21 o 
   0   6  17        7.24        5.77      5.80 o 
   1   6  17       72.97       77.01      9.87 o 
   2   6  17        2.22       -4.53      4.53 o 
   3   6  17      246.65      243.78     12.23 o 
   4   6  17       22.33       11.23      9.50 o 
   5   6  17       45.83       30.21      7.69 o 
 -15   7  17       20.91       16.08      6.07 o 
 -14   7  17       76.87       79.60      8.95 o 
 -13   7  17        2.46        3.38      5.45 o 
 -12   7  17        5.62       10.70      5.56 o 
 -11   7  17       29.37       30.44      6.52 o 
 -10   7  17        0.02       14.17      5.68 o 
  -9   7  17      300.90      301.48     16.62 o 
  -8   7  17       76.53       90.65     18.51 o 
  -7   7  17        4.93        1.99     11.11 o 
  -6   7  17       75.32       97.72     19.65 o 
  -5   7  17      422.26      431.96     33.24 o 
  -4   7  17       80.68       67.74     10.60 o 
  -3   7  17        2.55       -2.45      5.76 o 
  -2   7  17      157.63      128.41     13.89 o 
  -1   7  17       46.82       39.35     13.46 o 
   0   7  17        1.44       -5.81      5.81 o 
   1   7  17        8.33       -0.92      6.64 o 
   2   7  17        0.02       -6.07      6.07 o 
   3   7  17        0.06       -2.48     13.11 o 
   4   7  17       74.45       51.38     12.43 o 
 -14   8  17      217.60      239.68     14.84 o 
 -13   8  17        5.54       10.37      5.51 o 
 -12   8  17        1.74        8.91      5.31 o 
 -11   8  17      265.77      334.35     18.15 o 
 -10   8  17       21.06       20.82      9.38 o 
  -9   8  17       94.62       92.77     20.33 o 
  -8   8  17      145.78      158.74     25.68 o 
  -7   8  17       93.99       85.88     20.00 o 
  -6   8  17       16.77        1.34     12.68 o 
  -5   8  17        0.79        5.92      6.70 o 
  -4   8  17       21.30       13.12      8.19 o 
  -3   8  17       25.99       38.80      9.23 o 
  -2   8  17        1.17       12.40      9.28 o 
  -1   8  17       62.27       73.43     17.42 o 
   0   8  17      418.40      453.53     22.71 o 
   1   8  17        5.96       18.37     11.77 o 
   2   8  17       76.01       74.94     16.77 o 
   3   8  17       14.67       14.74     11.81 o 
 -12   9  17       11.77       21.16      8.00 o 
 -11   9  17       45.65       46.71     15.72 o 
 -10   9  17        0.81        3.22     12.84 o 
  -9   9  17       19.55       30.10     15.82 o 
  -8   9  17        2.81       -2.76     11.75 o 
  -7   9  17        2.14       -0.14     12.68 o 
  -6   9  17        8.04       34.04     15.67 o 
  -5   9  17       10.39       14.30     14.74 o 
  -4   9  17        5.60      -12.40     12.40 o 
  -3   9  17      284.84      329.06     26.22 o 
  -2   9  17        0.00        0.32     18.61 o 
  -1   9  17       42.35       32.07     13.26 o 
   0   9  17       16.93       20.64     12.50 o 
   1   9  17        7.23       -9.98      9.98 o 
 -10  10  17        2.18       20.60     14.07 o 
  -9  10  17       82.52       63.92     19.50 o 
  -8  10  17        2.73       21.53     14.36 o 
  -7  10  17        2.76        9.95     13.26 o 
  -6  10  17       35.55       26.71     14.86 o 
  -5  10  17        6.14       -1.70     11.49 o 
  -4  10  17        8.19       10.62      7.66 o 
  -3  10  17        0.67       11.61      9.22 o 
  -2  10  17        3.27        3.11      9.66 o 
 -19   0  18       29.42       35.24     10.56 o 
 -18   0  18        2.89        2.42      7.84 o 
 -17   0  18      383.22      375.00     22.59 o 
 -16   0  18       97.06       89.18     13.90 o 
 -15   0  18        1.17       -7.02      7.02 o 
 -14   0  18       91.31       84.68     10.13 o 
 -13   0  18       90.63       72.59      9.93 o 
 -12   0  18        4.12        6.71      6.02 o 
 -11   0  18      449.33      419.63     17.63 o 
 -10   0  18      112.29      126.06     11.63 o 
  -9   0  18       82.89       75.57      9.43 o 
  -8   0  18       38.68       39.24      7.73 o 
  -7   0  18      141.14      148.89     12.41 o 
  -6   0  18     1424.32     1341.38     53.86 o 
  -5   0  18      149.50      191.65     23.58 o 
  -4   0  18        3.50        8.51      9.40 o 
  -3   0  18      870.58      943.56     45.11 o 
  -2   0  18      316.05      322.11     27.65 o 
  -1   0  18       17.11       19.81      5.02 o 
   0   0  18      162.41      134.59     20.39 o 
   1   0  18       33.61       40.47      6.19 o 
   2   0  18       63.26       82.77     17.88 o 
   3   0  18       44.64       55.52     11.52 o 
   4   0  18      144.62      123.41     10.41 o 
   5   0  18      855.71      961.03     25.67 o 
   6   0  18        0.44        7.24      7.98 o 
 -18   1  18        0.80        4.20      5.66 o 
 -17   1  18        0.63        1.06      5.75 o 
 -16   1  18      185.88      183.07     11.38 o 
 -15   1  18      140.62      145.37     12.84 o 
 -14   1  18      141.46      133.17      9.46 o 
 -13   1  18      424.79      374.39     13.50 o 
 -12   1  18      379.41      407.55     12.20 o 
 -11   1  18      298.21      269.03     10.20 o 
 -10   1  18      106.40       86.42      6.98 o 
  -9   1  18      135.93      134.02      8.33 o 
  -8   1  18       74.30       74.57      7.87 o 
  -7   1  18      112.66      103.00      7.53 o 
  -6   1  18      404.09      406.62     20.21 o 
  -5   1  18      152.07      180.22     15.99 o 
  -4   1  18      181.09      175.07     14.73 o 
  -3   1  18      186.05      195.85     20.87 o 
  -2   1  18        2.07        1.70      3.84 o 
  -1   1  18       65.20       61.22      5.36 o 
   0   1  18       69.21       70.86      5.40 o 
   1   1  18        1.13        6.15      2.89 o 
   2   1  18      182.52      172.38     12.83 o 
   3   1  18       16.71       24.44      4.61 o 
   4   1  18        1.78        7.48      3.95 o 
   5   1  18       13.23       28.07      5.44 o 
   6   1  18       36.63       35.10      6.18 o 
 -18   2  18        0.22        8.28      5.54 o 
 -17   2  18       88.76       87.59      8.69 o 
 -16   2  18        3.50        0.28      5.11 o 
 -15   2  18       64.84       78.95      9.97 o 
 -14   2  18       18.00       15.43      5.48 o 
 -13   2  18      183.42      189.52     10.51 o 
 -12   2  18       16.38        6.05      6.13 o 
 -11   2  18       12.14        9.12      5.00 o 
 -10   2  18      206.80      188.66      8.74 o 
  -9   2  18      360.56      359.02     11.71 o 
  -8   2  18       54.83       46.55      5.80 o 
  -7   2  18     1015.22      984.03     19.59 o 
  -6   2  18      100.14      105.86     12.76 o 
  -5   2  18        5.34        7.12      6.79 o 
  -4   2  18       33.23       36.09      9.39 o 
  -3   2  18      265.50      271.43     23.40 o 
  -2   2  18      193.84      195.20     11.63 o 
  -1   2  18        3.05        1.12      3.28 o 
   0   2  18       13.12       16.92      3.78 o 
   1   2  18      100.46      101.24     10.20 o 
   2   2  18      224.24      254.24      9.75 o 
   3   2  18        6.02        4.82      3.68 o 
   4   2  18       33.43       26.09      7.23 o 
   5   2  18       96.81      116.13      8.62 o 
   6   2  18       38.71       44.63      6.10 o 
 -18   3  18      120.62      143.04     10.65 o 
 -17   3  18       31.97       35.57      6.81 o 
 -16   3  18      333.36      362.71     14.27 o 
 -15   3  18       27.60       37.53      6.90 o 
 -14   3  18       64.46       81.60      8.36 o 
 -13   3  18      278.28      286.68     12.46 o 
 -12   3  18      420.65      404.08     14.72 o 
 -11   3  18        0.60        3.20      4.77 o 
 -10   3  18       70.38       67.39      7.51 o 
  -9   3  18      205.26      187.30     10.56 o 
  -8   3  18        1.40       10.51      4.57 o 
  -7   3  18      263.99      245.98     11.49 o 
  -6   3  18       13.13       22.47      8.09 o 
  -5   3  18       15.29       15.65      8.05 o 
  -4   3  18       23.03       17.58      7.89 o 
  -3   3  18       64.85       72.30     12.13 o 
  -2   3  18      198.87      199.63     12.23 o 
  -1   3  18       89.91       95.66      9.62 o 
   0   3  18        8.03       10.69      3.68 o 
   1   3  18       57.18       67.54      8.65 o 
   2   3  18       28.12       24.84      4.88 o 
   3   3  18        5.76        4.01      4.11 o 
   4   3  18       67.61       64.61      6.80 o 
   5   3  18       78.76      104.55      8.68 o 
   6   3  18       52.32       63.58     11.61 o 
 -18   4  18        7.40       12.20      5.72 o 
 -17   4  18      131.58      146.79     10.98 o 
 -16   4  18        7.99        8.71      5.46 o 
 -15   4  18        6.60        5.07      5.55 o 
 -14   4  18        0.43        6.70      8.32 o 
 -13   4  18       25.96       32.92      6.55 o 
 -12   4  18       21.01       10.74      5.34 o 
 -11   4  18       19.25       22.37      5.82 o 
 -10   4  18        2.94       10.61      5.17 o 
  -9   4  18       10.22        5.57      4.05 o 
  -8   4  18        0.27       -0.76      4.46 o 
  -7   4  18      208.53      225.91     24.51 o 
  -6   4  18       13.30       26.27      8.07 o 
  -5   4  18      125.88      139.45     14.50 o 
  -4   4  18       38.75       38.47      9.67 o 
  -3   4  18      120.80      123.95     10.56 o 
  -2   4  18        3.62       -0.54      4.89 o 
  -1   4  18      139.28      146.47     11.71 o 
   0   4  18       12.68       15.89      4.75 o 
   1   4  18        1.21        4.46      3.71 o 
   2   4  18        0.79        0.52      3.75 o 
   3   4  18        5.89       -0.18      4.04 o 
   4   4  18       49.02       62.41      6.81 o 
   5   4  18       38.70       38.99      8.10 o 
 -17   5  18        5.18       -2.15      5.14 o 
 -16   5  18        8.46       20.75      6.31 o 
 -15   5  18        0.69       -4.33      4.94 o 
 -14   5  18       48.50       63.00      9.38 o 
 -13   5  18       64.91       80.81      8.82 o 
 -12   5  18      203.30      180.90     11.77 o 
 -11   5  18        1.83       -2.46      3.16 o 
 -10   5  18        0.77        2.35      4.92 o 
  -9   5  18      259.92      274.19     12.42 o 
  -8   5  18        5.29       -1.46      4.99 o 
  -7   5  18        0.01       35.06     12.51 o 
  -6   5  18       10.41       -4.10      9.38 o 
  -5   5  18      104.27      131.17     22.00 o 
  -4   5  18        7.45       12.41     12.59 o 
  -3   5  18       39.74       46.94      7.47 o 
  -2   5  18       10.91        6.09      5.49 o 
  -1   5  18        2.54        8.04      6.03 o 
   0   5  18        0.31        3.45      5.47 o 
   1   5  18        6.40        4.64      5.00 o 
   2   5  18      103.97      119.64      8.44 o 
   3   5  18       88.21       99.40      8.01 o 
   4   5  18       31.66       30.38      5.84 o 
   5   5  18        7.03       -2.32      7.35 o 
 -16   6  18      172.61      167.28     11.82 o 
 -15   6  18       14.07        6.42      5.75 o 
 -14   6  18      274.78      313.62     14.18 o 
 -13   6  18        9.15        7.02      5.17 o 
 -12   6  18      161.86      162.58     11.57 o 
 -11   6  18      106.69      111.85      9.89 o 
 -10   6  18       18.11       14.59      6.24 o 
  -9   6  18        3.43       -8.95      8.95 o 
  -8   6  18       39.58       42.12     14.19 o 
  -7   6  18        3.01        0.98     11.29 o 
  -5   6  18       10.11        3.15     11.78 o 
  -4   6  18      178.83      200.88     26.73 o 
  -3   6  18        0.37       -2.77     11.36 o 
  -2   6  18        0.19        4.56     10.02 o 
  -1   6  18        6.11        8.40      6.47 o 
   0   6  18      631.93      642.90     21.79 o 
   1   6  18      223.65      236.88     15.34 o 
   2   6  18      129.83      124.05     12.48 o 
   3   6  18        5.52       -6.96      6.96 o 
   4   6  18      175.78      183.65     12.43 o 
 -15   7  18      295.63      287.77     13.87 o 
 -14   7  18       25.58       26.75      6.94 o 
 -13   7  18      241.69      205.56     20.48 o 
 -12   7  18        0.35        1.16      4.92 o 
 -11   7  18      134.23      150.38     11.23 o 
 -10   7  18      266.13      254.63     16.04 o 
  -9   7  18        8.78       -4.10     11.37 o 
  -8   7  18       15.49       24.88     13.99 o 
  -7   7  18      160.41      143.53     23.64 o 
  -6   7  18       87.47       81.43     20.44 o 
  -5   7  18      143.66      126.64     22.63 o 
  -4   7  18       70.27       45.81     16.61 o 
  -3   7  18       12.65       21.26      8.11 o 
  -2   7  18      198.45      211.69     22.03 o 
  -1   7  18       84.98       92.07     12.75 o 
   0   7  18       99.72      101.71     13.71 o 
   1   7  18        3.33       -6.07      6.07 o 
   2   7  18      525.01      499.19     20.36 o 
   3   7  18       16.48       13.78     11.75 o 
 -14   8  18      162.87      180.49     21.42 o 
 -13   8  18       66.90       73.86     11.00 o 
 -12   8  18        4.23       -4.88      9.29 o 
 -11   8  18       34.65       33.35     12.45 o 
 -10   8  18      123.73      144.66     24.58 o 
  -9   8  18        3.00       10.94     13.02 o 
  -8   8  18       26.76       31.39     16.77 o 
  -7   8  18       73.78      109.46     22.33 o 
  -6   8  18      136.43      159.16     25.27 o 
  -5   8  18      115.02      126.22     23.52 o 
  -4   8  18       26.94       14.28     15.68 o 
  -3   8  18       70.23       85.68     12.81 o 
  -2   8  18      197.36      232.58     22.85 o 
  -1   8  18       53.46       56.12     20.68 o 
   0   8  18      278.18      290.30     19.19 o 
   1   8  18       85.39       52.36     15.01 o 
 -12   9  18       86.77      123.78     22.28 o 
 -11   9  18      198.49      214.51     29.80 o 
 -10   9  18       17.55       18.36     15.00 o 
  -9   9  18       70.85       63.95     19.51 o 
  -8   9  18      120.42       88.73     21.03 o 
  -7   9  18        2.11      -11.68     11.68 o 
  -6   9  18       13.02      -12.95     12.96 o 
  -5   9  18       85.12      105.47     21.60 o 
  -4   9  18       17.82      -14.36     14.36 o 
  -3   9  18       32.12       19.44      8.82 o 
  -2   9  18       78.60       76.41     11.81 o 
  -1   9  18       87.59      103.67     18.15 o 
   0   9  18       10.01       14.85     12.34 o 
  -8  10  18        0.92      -11.78     11.78 o 
  -7  10  18        1.45        7.59     14.05 o 
  -6  10  18        1.46       -4.82     10.33 o 
  -5  10  18       84.93       94.87     20.44 o 
 -18   1  19      123.72      124.04     15.58 o 
 -17   1  19       27.52       21.06     10.92 o 
 -16   1  19       36.47       37.19      6.82 o 
 -15   1  19        9.27        9.89      5.62 o 
 -14   1  19      102.24      100.06      8.83 o 
 -13   1  19       21.36       11.35      5.09 o 
 -12   1  19        0.64       -4.11      4.57 o 
 -11   1  19        3.74        7.57      4.14 o 
 -10   1  19      228.35      208.00      9.63 o 
  -9   1  19        4.59       10.52      4.32 o 
  -8   1  19      128.18      140.86      8.82 o 
  -7   1  19       44.29       53.89     10.30 o 
  -6   1  19       22.96       32.45      9.51 o 
  -5   1  19      512.65      486.80     22.99 o 
  -4   1  19       58.69       62.10     10.89 o 
  -3   1  19       14.32       17.59      7.83 o 
  -2   1  19       77.56       64.12     11.33 o 
  -1   1  19       35.56       29.14      6.16 o 
   0   1  19      112.84      106.69      8.30 o 
   1   1  19        8.65        5.57      3.35 o 
   2   1  19      149.33      152.54     17.46 o 
   3   1  19       29.59       33.09      6.38 o 
   4   1  19       27.70       27.65      5.25 o 
   5   1  19        3.04       17.56      6.40 o 
 -18   2  19      314.75      365.36     14.47 o 
 -17   2  19        1.66       -0.93      5.02 o 
 -16   2  19        9.69       16.38      6.11 o 
 -15   2  19        6.70        4.11      5.27 o 
 -14   2  19        1.44        1.96      5.05 o 
 -13   2  19       64.05       53.41      8.38 o 
 -12   2  19       32.30       21.88      5.85 o 
 -11   2  19       67.30       59.65      7.28 o 
 -10   2  19       78.67       71.30      6.76 o 
  -9   2  19      872.81      864.21     18.68 o 
  -8   2  19      373.52      344.70     11.82 o 
  -7   2  19      109.24      107.95     14.33 o 
  -6   2  19       75.38       74.34     11.70 o 
  -5   2  19       64.04       66.50     11.03 o 
  -4   2  19        0.19        9.51      7.90 o 
  -3   2  19      171.47      162.91     16.67 o 
  -2   2  19      106.06      109.18     14.22 o 
  -1   2  19      158.68      187.86     12.02 o 
   0   2  19      373.13      405.82     13.22 o 
   1   2  19       49.18       38.72      5.05 o 
   2   2  19       23.31       25.84      4.88 o 
   3   2  19        1.71        1.29      3.91 o 
   4   2  19        2.94        3.57      3.54 o 
   5   2  19       17.73       16.18      4.95 o 
 -18   3  19        6.43        8.81      5.71 o 
 -17   3  19      160.60      159.54     22.50 o 
 -16   3  19       41.15       33.67      7.62 o 
 -15   3  19      241.24      254.62     12.65 o 
 -14   3  19      203.19      219.57     11.58 o 
 -13   3  19        0.76        2.10      4.79 o 
 -12   3  19       93.56       96.66      8.93 o 
 -11   3  19       16.40       21.45      5.66 o 
 -10   3  19       77.00       62.79     11.39 o 
  -9   3  19       95.56       90.54     10.73 o 
  -8   3  19        7.30       -0.74      4.86 o 
  -7   3  19        0.07       -4.40      7.59 o 
  -6   3  19       35.41       54.93     10.69 o 
  -5   3  19        9.12       16.09      8.10 o 
  -4   3  19      214.73      212.53     17.39 o 
  -3   3  19      100.60      108.06     14.29 o 
  -2   3  19       13.07       20.10      9.40 o 
  -1   3  19      174.48      181.17     12.17 o 
   0   3  19       56.88       78.39      9.85 o 
   1   3  19        5.87        2.52      3.62 o 
   2   3  19       10.97       14.91      4.17 o 
   3   3  19       97.89      116.54      8.39 o 
   4   3  19       85.32       97.46     11.65 o 
   5   3  19       29.62       56.56     12.40 o 
 -17   4  19      176.91      194.71     12.64 o 
 -16   4  19        9.05       11.89      9.24 o 
 -15   4  19      132.54      155.96     11.40 o 
 -14   4  19       78.34       90.87      9.27 o 
 -13   4  19      193.65      179.21     11.86 o 
 -12   4  19      348.22      357.91     14.40 o 
 -11   4  19       76.19       74.42      8.33 o 
 -10   4  19       33.83       14.57      5.75 o 
  -9   4  19       61.33       57.29      8.55 o 
  -8   4  19      321.00      292.50     27.60 o 
  -7   4  19     1325.89     1268.43     57.18 o 
  -6   4  19      248.94      286.33     17.72 o 
  -5   4  19      132.66      168.10     15.92 o 
  -4   4  19      290.24      291.89     19.28 o 
  -3   4  19       84.38      112.71     24.49 o 
  -2   4  19        0.16       -4.80      4.80 o 
  -1   4  19       81.71      105.92     10.79 o 
   0   4  19       11.79       11.70      6.08 o 
   1   4  19        5.06       19.24      6.12 o 
   2   4  19        0.15       -4.35      4.35 o 
   3   4  19      212.38      214.61     10.45 o 
   4   4  19        2.58        5.39      4.21 o 
 -17   5  19       55.20       49.09      7.59 o 
 -16   5  19        0.12        0.22      5.90 o 
 -15   5  19       68.36       69.10      8.58 o 
 -14   5  19      431.42      465.09     16.70 o 
 -13   5  19       12.08        6.84      5.79 o 
 -12   5  19      340.89      343.50     14.48 o 
 -11   5  19      106.53       97.76     16.06 o 
 -10   5  19      151.84      136.38     10.79 o 
  -9   5  19      116.55      122.09     12.69 o 
  -8   5  19       53.70       31.42     13.41 o 
  -7   5  19       63.86       79.28     17.30 o 
  -6   5  19       10.40       33.27     13.15 o 
  -5   5  19        0.47        8.20     11.43 o 
  -4   5  19       56.96       89.90     14.70 o 
  -3   5  19      325.69      400.37     37.71 o 
  -2   5  19        5.70        4.91      5.24 o 
  -1   5  19      132.95      132.35     17.41 o 
   0   5  19       99.92      109.58     11.38 o 
   1   5  19       12.74        7.97      7.10 o 
   2   5  19        5.25        9.66      5.39 o 
   3   5  19       89.01      116.60      8.88 o 
   4   5  19       58.06       37.48      6.03 o 
 -16   6  19       28.90       29.54      7.06 o 
 -15   6  19        7.49       14.53      8.70 o 
 -14   6  19      160.67      165.35     13.15 o 
 -13   6  19      138.67      146.29     13.10 o 
 -12   6  19      161.31      190.27     12.23 o 
 -11   6  19      134.16      129.59     10.75 o 
 -10   6  19      195.10      190.21     17.83 o 
  -9   6  19      394.35      399.57     31.55 o 
  -8   6  19      148.52      160.13     24.94 o 
  -7   6  19        6.97        3.73     12.81 o 
  -6   6  19       27.46       41.14     15.04 o 
  -5   6  19      142.00       96.72     20.20 o 
  -4   6  19      134.29      178.20     26.19 o 
  -3   6  19       97.26       73.56     20.54 o 
  -2   6  19        0.05        5.55      5.30 o 
  -1   6  19      224.20      255.48     16.73 o 
   0   6  19      324.14      375.01     20.22 o 
   1   6  19      185.07      215.78     15.76 o 
   2   6  19       15.59       18.02     10.14 o 
   3   6  19       25.54       21.64      9.78 o 
 -15   7  19       35.98       28.51      6.95 o 
 -14   7  19      120.09      123.43     10.89 o 
 -13   7  19        2.70        2.31      5.45 o 
 -12   7  19       61.32       58.48     16.71 o 
 -11   7  19        8.13        7.64      6.57 o 
 -10   7  19       16.39       22.53     13.21 o 
  -9   7  19        0.00        7.95     11.33 o 
  -8   7  19       23.27        3.13     13.88 o 
  -7   7  19       18.10       41.34     16.15 o 
  -6   7  19       25.38       13.12     15.51 o 
  -5   7  19       16.26       16.00     13.96 o 
  -4   7  19      142.14      186.62     27.54 o 
  -3   7  19      326.06      323.90     32.02 o 
  -2   7  19        0.70       20.62      8.10 o 
  -1   7  19       83.97      106.70     13.70 o 
   0   7  19      329.78      375.62     23.85 o 
   1   7  19       68.48       83.42     11.19 o 
   2   7  19        5.22       -1.01      6.49 o 
 -13   8  19        0.16       -5.13      8.79 o 
 -12   8  19       58.22       63.98     10.34 o 
 -11   8  19       18.17        7.91     13.11 o 
 -10   8  19       37.67       19.45     13.35 o 
  -9   8  19       88.93      113.38     22.56 o 
  -8   8  19       18.94       25.80     17.39 o 
  -7   8  19        2.27       -9.76      9.76 o 
  -6   8  19        9.87        7.59     13.48 o 
  -5   8  19        8.46      -10.08     10.08 o 
  -4   8  19       44.38       32.39     17.35 o 
  -3   8  19       10.48      -11.24     11.24 o 
  -2   8  19      127.32      141.67     15.15 o 
  -1   8  19       18.86       17.92     16.22 o 
   0   8  19       19.34       30.55     18.59 o 
 -11   9  19       28.29       32.17     14.86 o 
 -10   9  19        6.49        1.85     13.09 o 
  -9   9  19       32.00       30.16     16.50 o 
  -8   9  19        2.31       10.96     13.26 o 
  -7   9  19        2.24       27.70     14.94 o 
  -6   9  19       42.41       21.91     16.63 o 
  -5   9  19        3.81       65.40     18.82 o 
  -4   9  19       32.35       27.11     15.40 o 
  -3   9  19        6.32        3.40     11.35 o 
  -2   9  19        0.14        7.09      6.70 o 
 -18   0  20      374.63      434.37     25.39 o 
 -17   0  20        1.80        3.51      9.22 o 
 -16   0  20      238.62      238.13     19.81 o 
 -15   0  20      323.52      311.11     21.37 o 
 -14   0  20        6.23       13.08      7.01 o 
 -13   0  20       88.46       84.16     10.70 o 
 -12   0  20      110.38      151.88     13.35 o 
 -11   0  20       53.87       49.20      8.98 o 
 -10   0  20       34.62       36.59      8.12 o 
  -9   0  20        1.52        3.07      6.38 o 
  -8   0  20     1742.29     1718.91     65.41 o 
  -7   0  20      215.28      248.95     23.63 o 
  -6   0  20       10.62      -10.12     10.52 o 
  -5   0  20        0.23       27.58     13.44 o 
  -4   0  20      200.66      229.57     24.40 o 
  -3   0  20       13.05       17.73     11.79 o 
  -2   0  20       22.01       16.60     11.66 o 
  -1   0  20        1.46        2.12     10.31 o 
   0   0  20        0.03       10.73      9.52 o 
   1   0  20      207.23      214.92     15.84 o 
   2   0  20        6.05        0.41      4.20 o 
   3   0  20       78.91       80.27     16.75 o 
   4   0  20        3.80        1.00      6.10 o 
 -18   1  20       46.85       48.84      8.75 o 
 -17   1  20        1.08        0.68      6.29 o 
 -16   1  20        6.33        4.98      5.55 o 
 -15   1  20        6.13        0.31      5.07 o 
 -14   1  20        8.48       15.43      5.60 o 
 -13   1  20      486.03      484.25     37.27 o 
 -12   1  20      158.51      151.65      9.51 o 
 -11   1  20      105.45      110.53      8.33 o 
 -10   1  20      321.43      286.14     11.38 o 
  -9   1  20      650.00      642.19     16.34 o 
  -8   1  20        4.05        1.85      8.90 o 
  -7   1  20      427.18      420.54     21.38 o 
  -6   1  20       69.15       85.93     13.19 o 
  -5   1  20      265.65      318.00     19.71 o 
  -4   1  20        4.27       14.61      8.36 o 
  -3   1  20       26.23       32.17      9.24 o 
  -2   1  20       68.27       67.09     11.63 o 
  -1   1  20      122.13      143.62     17.09 o 
   0   1  20       29.48       35.96      7.09 o 
   1   1  20      382.82      432.25     15.04 o 
   2   1  20       73.68       86.21      7.32 o 
   3   1  20      347.70      382.20     12.79 o 
   4   1  20       32.67       31.42      5.35 o 
 -18   2  20        9.52       13.54      6.91 o 
 -17   2  20       22.07       22.47      6.45 o 
 -16   2  20       69.48       60.19      7.98 o 
 -15   2  20       25.64       21.74      6.20 o 
 -14   2  20      158.25      168.42     11.48 o 
 -13   2  20        6.26        6.43      5.34 o 
 -12   2  20      107.16      122.77      9.86 o 
 -11   2  20       55.50       60.02      7.56 o 
 -10   2  20       22.87       30.71      5.54 o 
  -9   2  20        0.28        7.65      4.32 o 
  -8   2  20       48.26       57.14     10.69 o 
  -7   2  20      114.65      117.07     14.29 o 
  -6   2  20       73.00       90.86     13.26 o 
  -5   2  20       16.45       25.00      8.76 o 
  -4   2  20        9.09       12.01      8.01 o 
  -3   2  20      193.46      218.39     19.75 o 
  -2   2  20       95.34       96.79     14.08 o 
  -1   2  20       66.75       58.65     14.40 o 
   0   2  20       59.64       74.80      9.13 o 
   1   2  20       14.00       15.90      6.02 o 
   2   2  20       19.83       27.30      4.90 o 
   3   2  20       21.94       16.98      7.38 o 
   4   2  20      109.86      128.05     14.65 o 
 -17   3  20      141.93      153.51     11.50 o 
 -16   3  20        6.51        3.97      5.64 o 
 -15   3  20      127.69      123.14     11.30 o 
 -14   3  20       47.30       53.26      7.77 o 
 -13   3  20      529.39      541.63     22.39 o 
 -12   3  20        2.54        1.82      5.22 o 
 -11   3  20      120.22       99.23      9.31 o 
 -10   3  20        0.47        6.13      5.26 o 
  -9   3  20      186.73      168.57     14.11 o 
  -8   3  20      329.53      331.78     19.04 o 
  -7   3  20       91.58       67.69     11.71 o 
  -6   3  20      166.52      155.26     16.08 o 
  -5   3  20      221.01      241.95     17.63 o 
  -4   3  20        9.67       16.77      8.80 o 
  -3   3  20       17.20       35.50     10.52 o 
  -2   3  20      136.80      112.02     15.88 o 
  -1   3  20       35.04        8.49      9.13 o 
   0   3  20       41.36       36.52      7.77 o 
   1   3  20       14.03        6.13      5.59 o 
   2   3  20        6.97       12.48      4.79 o 
   3   3  20        2.71       14.53      6.78 o 
   4   3  20       56.08       64.36     10.14 o 
 -17   4  20       57.14       65.78     10.33 o 
 -16   4  20       70.22       79.90      9.22 o 
 -15   4  20      107.90      119.14     10.40 o 
 -14   4  20        2.67        0.89      5.41 o 
 -13   4  20       52.85       63.01      8.31 o 
 -12   4  20       40.95       45.35      7.52 o 
 -11   4  20      163.55      148.60     11.11 o 
 -10   4  20        1.63        4.48      5.61 o 
  -9   4  20        0.08        2.08      6.97 o 
  -8   4  20        2.24       22.39     13.72 o 
  -7   4  20       81.98      110.73     20.63 o 
  -6   4  20      125.64      134.09     22.66 o 
  -5   4  20        3.24       11.47      8.38 o 
  -4   4  20        0.40        4.84     20.30 o 
  -3   4  20      188.31      194.72     20.04 o 
  -2   4  20       49.16       61.59     13.68 o 
  -1   4  20       58.02       62.98     14.09 o 
   0   4  20        1.38        0.90      5.86 o 
   1   4  20      269.71      315.82     16.48 o 
   2   4  20       63.71       69.30     16.23 o 
   3   4  20       16.93       14.64      5.57 o 
 -16   5  20       11.15        9.16      6.07 o 
 -15   5  20        0.11        1.06      5.47 o 
 -14   5  20      223.74      218.79     13.13 o 
 -13   5  20        9.38       16.81      6.47 o 
 -12   5  20       36.31       31.98      7.10 o 
 -11   5  20        1.19       -0.89      3.79 o 
 -10   5  20       26.46       22.51     12.73 o 
  -9   5  20       18.06       19.27     14.51 o 
  -8   5  20       26.54       43.79     14.59 o 
  -7   5  20       17.65        4.58     11.66 o 
  -6   5  20       57.16      101.11     20.67 o 
  -5   5  20      233.75      266.79     28.09 o 
  -4   5  20       85.80      102.01     35.57 o 
  -3   5  20        0.07       13.22     10.35 o 
  -2   5  20        8.59       14.20     11.08 o 
  -1   5  20        4.45       -1.77      6.22 o 
   0   5  20       92.39      113.42     12.37 o 
   1   5  20       77.03       78.84     10.53 o 
   2   5  20       47.52       63.34      9.91 o 
   3   5  20       44.83       42.64     14.59 o 
 -15   6  20       58.18       59.40      8.39 o 
 -14   6  20       37.02       44.22     11.30 o 
 -13   6  20       31.70       44.53      8.83 o 
 -12   6  20        3.12        2.07      5.63 o 
 -11   6  20       15.08       10.88      9.14 o 
 -10   6  20       17.95       21.42     11.77 o 
  -9   6  20        1.84       17.31     12.27 o 
  -8   6  20       26.37       33.99     14.21 o 
  -7   6  20       12.32        1.37     13.70 o 
  -6   6  20       20.87       49.22     16.51 o 
  -5   6  20       26.27       10.78     13.90 o 
  -4   6  20        8.04       -1.29     13.88 o 
  -3   6  20       23.43       -1.36     13.41 o 
  -2   6  20        5.80       -0.88     12.81 o 
  -1   6  20        5.66        2.64      6.70 o 
   0   6  20      171.68      210.05     16.05 o 
   1   6  20       10.48        1.19      6.28 o 
   2   6  20        0.03       -5.37      6.22 o 
 -14   7  20        4.23        0.32      5.69 o 
 -13   7  20       64.64       45.92      9.97 o 
 -12   7  20       13.11       11.77      6.84 o 
 -11   7  20        5.76       19.01     11.12 o 
 -10   7  20       12.02       -0.58      9.89 o 
  -9   7  20       50.10       76.13     18.75 o 
  -8   7  20       45.90       28.68     15.81 o 
  -7   7  20       41.23       41.06     15.83 o 
  -6   7  20       17.74       18.17     16.35 o 
  -5   7  20       26.53       27.69     16.81 o 
  -4   7  20       26.52       21.94     16.50 o 
  -3   7  20        3.50       10.10     15.31 o 
  -2   7  20        9.89       -0.30     13.56 o 
  -1   7  20       89.40       92.81     13.32 o 
   0   7  20        1.81       -4.71      8.57 o 
 -12   8  20       10.26       20.07     11.28 o 
 -11   8  20       73.86       60.30     18.72 o 
 -10   8  20       63.10       70.36     18.67 o 
  -9   8  20        2.91       -2.67     12.62 o 
  -8   8  20      119.85       95.70     23.30 o 
  -7   8  20        2.73       23.44     15.79 o 
  -6   8  20       16.74       15.27     15.22 o 
  -5   8  20       25.38       19.66     15.30 o 
  -4   8  20       11.07       15.14     15.22 o 
  -3   8  20        5.65       -8.88     13.76 o 
  -2   8  20      133.40      122.41     24.86 o 
  -1   8  20        0.24       -4.49     14.18 o 
  -9   9  20       23.91       41.43     18.33 o 
  -8   9  20       42.40       40.76     17.16 o 
  -7   9  20       19.54       13.47     15.38 o 
  -6   9  20        6.59        3.28     15.50 o 
  -5   9  20      227.81      175.03     29.38 o 
  -4   9  20        4.00       45.76     16.01 o 
 -18   1  21        0.40       -1.06     10.34 o 
 -17   1  21        0.09       -3.19      5.96 o 
 -16   1  21       62.91       64.60      8.26 o 
 -15   1  21       25.03       36.41      7.02 o 
 -14   1  21        5.82        8.18      5.49 o 
 -13   1  21       26.35       14.90      6.09 o 
 -12   1  21       28.07       31.92      5.79 o 
 -11   1  21      182.70      186.57     10.63 o 
 -10   1  21       23.66       15.73      5.20 o 
  -9   1  21        0.48       -0.44      7.31 o 
  -8   1  21       52.06       38.56     11.88 o 
  -7   1  21      161.54      193.41     18.06 o 
  -6   1  21        0.85       -4.55      7.26 o 
  -5   1  21       86.09       88.65     13.71 o 
  -4   1  21      302.04      335.24     21.10 o 
  -3   1  21       34.25       64.03     12.07 o 
  -2   1  21       74.08       65.68     28.57 o 
  -1   1  21       34.06       53.62     11.86 o 
   0   1  21       44.32       32.80      9.96 o 
   1   1  21        7.51       41.62     20.03 o 
   2   1  21        0.01       19.09      6.30 o 
   3   1  21        1.97        7.19      5.27 o 
 -17   2  21        5.09       -1.92      5.32 o 
 -16   2  21       11.06        9.04      6.00 o 
 -15   2  21       24.95       28.91      6.73 o 
 -14   2  21       85.05       74.83      8.68 o 
 -13   2  21       13.76       11.64      5.77 o 
 -12   2  21       53.71       47.61      7.33 o 
 -11   2  21       71.56       82.15      8.63 o 
 -10   2  21      113.73      120.20      8.79 o 
  -9   2  21        9.45        3.15      7.77 o 
  -8   2  21       60.36       80.66     12.78 o 
  -7   2  21      285.16      293.12     19.16 o 
  -6   2  21       21.68       27.87     10.21 o 
  -5   2  21        4.34       14.48      8.90 o 
  -4   2  21       35.75       29.34     16.39 o 
  -3   2  21       25.35       35.46     20.18 o 
  -2   2  21      137.35      149.84     22.39 o 
  -1   2  21      115.21      129.00     16.84 o 
   0   2  21       33.98       39.53      9.47 o 
   1   2  21       21.03       30.65      6.66 o 
   2   2  21       48.60       50.23      8.49 o 
   3   2  21       25.24       53.30     17.48 o 
 -17   3  21       68.22       74.17      9.13 o 
 -16   3  21        2.58        1.87      7.90 o 
 -15   3  21       13.24       16.47      6.48 o 
 -14   3  21       26.27       17.10      6.44 o 
 -13   3  21       19.27       13.80      6.11 o 
 -12   3  21      108.65      109.31      9.99 o 
 -11   3  21       81.25       79.91      8.77 o 
 -10   3  21      104.40       83.68     11.42 o 
  -9   3  21      324.75      335.46     30.14 o 
  -8   3  21       75.43       48.78     11.27 o 
  -7   3  21        6.33        5.26      8.22 o 
  -6   3  21       47.49       52.21     18.23 o 
  -5   3  21      116.80      149.52     16.56 o 
  -4   3  21      611.16      679.89     29.64 o 
  -3   3  21       23.75       33.83     11.25 o 
  -2   3  21        3.58        7.50     18.78 o 
  -1   3  21      139.08      174.26     19.54 o 
   0   3  21      163.64      211.51     21.66 o 
   1   3  21        7.26       17.67      6.37 o 
   2   3  21      122.45      136.94     12.84 o 
   3   3  21       13.90       13.35      6.55 o 
 -16   4  21      342.94      388.17     16.21 o 
 -15   4  21       72.17       72.78      8.99 o 
 -14   4  21       58.75       63.80      8.58 o 
 -13   4  21       99.67       98.40     16.86 o 
 -12   4  21      194.49      219.61     13.74 o 
 -11   4  21       25.55       25.83      7.04 o 
 -10   4  21      186.71      179.83     26.30 o 
  -8   4  21        3.10        6.45     12.28 o 
  -7   4  21      631.54      733.75     44.15 o 
  -6   4  21      370.62      421.87     34.09 o 
  -5   4  21        0.92       25.79     14.88 o 
  -4   4  21      105.51      127.56     26.51 o 
  -3   4  21       31.08       42.12     15.37 o 
  -2   4  21        0.08        7.92     10.43 o 
  -1   4  21       71.58       92.27     25.14 o 
   0   4  21      114.47      106.27     16.68 o 
   1   4  21      149.12      163.10     14.37 o 
   2   4  21      110.12      142.30     13.65 o 
 -16   5  21      181.09      203.47     13.40 o 
 -15   5  21       25.36       20.50      6.82 o 
 -14   5  21       64.04       51.17      8.83 o 
 -13   5  21       39.51       48.88      8.53 o 
 -12   5  21      151.77      139.18     11.37 o 
 -11   5  21        4.51       -3.18      4.18 o 
 -10   5  21        9.21       17.95     14.26 o 
  -9   5  21        0.04       10.67     13.54 o 
  -8   5  21        1.19       -1.57     10.54 o 
  -7   5  21        8.73       -2.22     11.81 o 
  -6   5  21       39.17       33.31     15.77 o 
  -5   5  21      139.05      208.05     28.42 o 
  -4   5  21        2.27       -3.14     12.02 o 
  -3   5  21        0.15       17.09     18.51 o 
  -2   5  21       49.13       41.56     29.78 o 
  -1   5  21       34.10       47.17     13.84 o 
   0   5  21       12.58       -3.57     10.49 o 
   1   5  21       10.02        5.25      8.58 o 
 -15   6  21       54.43       54.44     13.53 o 
 -14   6  21       50.31       42.04      9.22 o 
 -13   6  21       29.17       14.97     10.59 o 
 -12   6  21       17.38       12.44      7.82 o 
 -11   6  21      121.54      122.49     23.30 o 
 -10   6  21       55.67       33.80     14.75 o 
  -9   6  21       15.85       58.35     15.63 o 
  -8   6  21        1.13       28.53     13.03 o 
  -7   6  21      316.42      393.67     34.54 o 
  -6   6  21      207.41      233.27     29.85 o 
  -5   6  21       52.73       67.91     20.20 o 
  -4   6  21        2.62       -9.95     12.66 o 
  -3   6  21        3.89       10.61     13.85 o 
  -2   6  21        0.56       -3.06     14.27 o 
  -1   6  21       61.44       62.80     18.60 o 
   0   6  21       27.11       24.53     12.52 o 
 -13   7  21       10.08       16.66      7.59 o 
 -12   7  21        0.03        1.59      8.31 o 
 -11   7  21       81.23       57.53     16.76 o 
 -10   7  21        1.73        4.00     11.16 o 
  -9   7  21      100.99       96.56     21.58 o 
  -8   7  21       24.56       53.85     16.06 o 
  -7   7  21        0.55       -3.76     12.36 o 
  -6   7  21       22.53        8.20     15.67 o 
  -5   7  21       49.76       65.34     20.83 o 
  -4   7  21      276.85      326.56     32.69 o 
  -3   7  21      143.10      124.74     26.31 o 
  -2   7  21       60.12       67.96     21.19 o 
  -1   7  21      158.72      163.01     28.14 o 
 -11   8  21        0.13        7.58     12.20 o 
 -10   8  21      116.59      112.55     22.84 o 
  -9   8  21        0.16      -10.50     10.50 o 
  -8   8  21       30.65       31.51     19.35 o 
  -7   8  21       88.17      111.47     24.35 o 
  -6   8  21       24.39       14.57     15.22 o 
  -5   8  21        0.64        2.69     14.78 o 
  -4   8  21       92.54       96.33     23.04 o 
  -3   8  21       11.45        3.06     14.86 o 
 -17   0  22      349.46      376.53     25.38 o 
 -16   0  22      362.92      338.77     23.90 o 
 -15   0  22       15.12       20.26     10.35 o 
 -14   0  22       17.61        7.22      7.14 o 
 -13   0  22       46.63       43.69      9.60 o 
 -12   0  22       95.68       94.83     11.97 o 
 -11   0  22      172.93      172.26     14.95 o 
 -10   0  22       89.09       84.17     18.47 o 
  -9   0  22      405.55      409.22     31.52 o 
  -8   0  22       20.97       14.44     11.94 o 
  -7   0  22      103.88       93.45     20.19 o 
  -6   0  22       58.53       81.31     19.19 o 
  -5   0  22      181.87      175.91     25.83 o 
  -4   0  22       24.99       53.69     17.49 o 
  -3   0  22       18.60       20.01     13.46 o 
  -2   0  22      416.85      378.21     32.41 o 
  -1   0  22       20.44       17.27     12.70 o 
   0   0  22       56.22       54.13     16.36 o 
   1   0  22       75.58       87.47     20.32 o 
 -17   1  22        0.22       -3.66      6.82 o 
 -16   1  22        8.44        2.47      9.14 o 
 -15   1  22      125.26      121.58     10.47 o 
 -14   1  22       25.82       13.31      6.21 o 
 -13   1  22       39.38       31.53      7.14 o 
 -12   1  22      279.69      325.82     12.37 o 
 -11   1  22        6.81        9.77      5.00 o 
 -10   1  22       28.22       20.75      9.68 o 
  -9   1  22       26.05       28.86      9.98 o 
  -8   1  22       59.24       56.74     11.79 o 
  -7   1  22       30.62       34.09     10.62 o 
  -6   1  22      112.13      132.94     16.45 o 
  -5   1  22        1.61        7.62     22.04 o 
  -4   1  22        2.33       14.58      9.21 o 
  -3   1  22      166.34      202.76     27.94 o 
  -2   1  22       91.99       93.74     34.12 o 
  -1   1  22       18.24       41.23     10.78 o 
   0   1  22        5.34        8.96     23.06 o 
   1   1  22      322.56      356.55     22.78 o 
 -17   2  22       23.72       21.17      6.52 o 
 -16   2  22      342.05      356.39     15.34 o 
 -15   2  22      102.68       98.82     11.15 o 
 -14   2  22       15.72       16.78      7.69 o 
 -13   2  22       11.96        9.69      5.90 o 
 -12   2  22      373.26      379.64     15.46 o 
 -11   2  22       31.14       34.07      6.98 o 
 -10   2  22      109.65      122.45     15.24 o 
  -9   2  22       98.02      115.37     14.54 o 
  -8   2  22      457.76      456.13     23.49 o 
  -7   2  22      107.60       99.06     18.39 o 
  -6   2  22       11.13       12.91     21.88 o 
  -5   2  22        7.92        9.69      9.17 o 
  -4   2  22       20.69       30.79     12.92 o 
  -3   2  22        6.67       22.50     10.52 o 
  -2   2  22      135.50      180.12     19.36 o 
  -1   2  22      155.42      183.30     24.93 o 
   0   2  22        0.53        3.78     12.74 o 
   1   2  22       47.02       61.41     11.11 o 
   2   2  22      234.84      282.11     41.93 o 
 -16   3  22      225.14      212.24     14.36 o 
 -15   3  22      170.96      182.81     12.69 o 
 -14   3  22        4.40        6.26      6.06 o 
 -13   3  22        0.42        2.47      5.41 o 
 -12   3  22      528.05      549.52     18.54 o 
 -11   3  22       47.69       42.61     15.27 o 
 -10   3  22       93.93      124.64     23.56 o 
  -9   3  22      356.22      350.21     30.69 o 
  -8   3  22      101.88      104.50     14.66 o 
  -7   3  22      451.65      419.83     22.96 o 
  -6   3  22       57.58       63.01     14.23 o 
  -5   3  22      219.69      261.39     32.94 o 
  -4   3  22       65.73       74.27     25.08 o 
  -3   3  22       31.50       44.28     22.33 o 
  -2   3  22      106.95      161.00     19.02 o 
  -1   3  22       28.75       30.68     11.37 o 
   0   3  22       79.09       84.04     16.37 o 
   1   3  22       30.54       46.32     12.19 o 
   2   3  22       51.15       63.73     11.97 o 
 -16   4  22       40.08       35.44      7.48 o 
 -15   4  22        0.80        9.87      7.68 o 
 -14   4  22       24.94       35.59      7.67 o 
 -13   4  22        0.54        4.29      5.94 o 
 -12   4  22      244.21      256.53     17.46 o 
 -11   4  22       58.33       96.16     22.39 o 
 -10   4  22       13.19        6.41     12.65 o 
  -9   4  22       97.84       40.22     13.74 o 
  -8   4  22        0.29       -7.83      7.83 o 
  -7   4  22       15.94       13.74     13.69 o 
  -6   4  22        1.05       -8.91     12.19 o 
  -5   4  22        3.37       16.95     13.40 o 
  -4   4  22        1.91       15.12     27.74 o 
  -3   4  22        9.44       44.10     30.02 o 
  -2   4  22       14.67       13.25     11.38 o 
  -1   4  22        3.20       -3.68     13.41 o 
   0   4  22       67.76       51.79     14.57 o 
   1   4  22       31.52       52.36     13.65 o 
 -15   5  22        1.78        0.77      5.86 o 
 -14   5  22        6.24        9.41      6.19 o 
 -13   5  22       98.73      116.38     22.79 o 
 -12   5  22       11.61       11.37      7.82 o 
 -11   5  22        6.28       -2.33      4.96 o 
 -10   5  22        0.69        3.27     11.66 o 
  -9   5  22       89.73       82.73     20.43 o 
  -8   5  22       14.01       17.13     12.70 o 
  -7   5  22       71.96       62.56     18.29 o 
  -6   5  22        5.05       22.72     14.72 o 
  -5   5  22       90.53      152.30     26.22 o 
  -4   5  22        5.87       14.83     14.72 o 
  -3   5  22        4.99       24.38     30.53 o 
  -2   5  22      234.35      249.85     28.65 o 
  -1   5  22       40.75       41.21     14.78 o 
   0   5  22        0.71        0.20     26.05 o 
 -14   6  22       18.88       11.54     13.91 o 
 -13   6  22       21.61       27.08     11.31 o 
 -12   6  22       14.27       14.07     12.60 o 
 -11   6  22       10.06        8.51     12.74 o 
  -9   6  22        0.20       14.80     11.65 o 
  -8   6  22      139.96      134.17     24.44 o 
  -7   6  22        5.61       -2.14     15.14 o 
  -6   6  22        1.90       -4.52     10.85 o 
  -5   6  22       51.29       49.83     17.90 o 
  -4   6  22        8.34       -0.17     14.43 o 
  -3   6  22       51.02       47.97     20.52 o 
  -2   6  22        2.41        7.51     15.39 o 
  -1   6  22        3.48      -12.72     12.72 o 
 -12   7  22       77.04      111.04     20.74 o 
 -11   7  22       39.19       15.69     11.58 o 
 -10   7  22        1.14       12.90     11.74 o 
  -9   7  22       25.53      -10.98     10.98 o 
  -8   7  22       29.75       56.82     17.02 o 
  -7   7  22       59.49       28.87     17.78 o 
  -6   7  22        2.97       -7.71     14.69 o 
  -5   7  22       35.99       48.23     17.92 o 
  -4   7  22       10.87        8.41     15.04 o 
  -3   7  22        5.97       17.61     17.24 o 
  -9   8  22       35.82       39.50     17.81 o 
  -8   8  22       13.39      -13.33     13.33 o 
  -7   8  22       42.78       69.92     21.29 o 
  -6   8  22       88.75      102.22     23.63 o 
 -17   1  23      121.69      135.15     13.04 o 
 -16   1  23       24.82       30.73      8.13 o 
 -15   1  23        1.89        7.10      5.82 o 
 -14   1  23       22.75       18.52      6.60 o 
 -13   1  23       12.21       11.88      5.90 o 
 -12   1  23       28.60       39.34      6.60 o 
 -11   1  23       37.77       38.73     10.96 o 
 -10   1  23        4.33        2.71     12.74 o 
  -9   1  23       58.30       55.91     12.29 o 
  -8   1  23       99.11       95.90     27.20 o 
  -7   1  23        2.04       -7.79      8.23 o 
  -6   1  23        1.83       -3.32      9.12 o 
  -5   1  23        2.94       13.76     10.18 o 
  -4   1  23       11.44       22.78     11.13 o 
  -3   1  23       22.29       38.35     11.88 o 
  -2   1  23       36.28       56.87     12.44 o 
  -1   1  23       88.68      100.33     15.63 o 
   0   1  23        4.03       60.57     19.30 o 
 -16   2  23       43.24       42.08     12.29 o 
 -15   2  23        3.87        0.88      5.81 o 
 -14   2  23       62.05       59.53      8.43 o 
 -13   2  23       75.89       84.67      9.54 o 
 -12   2  23        7.31        8.19      7.10 o 
 -11   2  23        4.38       -1.85     12.30 o 
 -10   2  23        9.18       11.15      8.76 o 
  -9   2  23      227.75      205.27     18.94 o 
  -8   2  23        1.35        3.38      9.13 o 
  -7   2  23        0.11       13.39     10.10 o 
  -6   2  23       39.74       37.26     12.22 o 
  -5   2  23       34.67       68.13     27.97 o 
  -4   2  23       21.76       35.70     27.36 o 
  -3   2  23        1.69       14.13     17.87 o 
  -2   2  23        0.48       33.10     11.58 o 
  -1   2  23       10.97       36.72      9.59 o 
   0   2  23        9.67       18.63     11.89 o 
   1   2  23       13.25       61.55     13.92 o 
 -16   3  23       40.08       35.13     11.27 o 
 -15   3  23       57.58       70.91      9.21 o 
 -14   3  23      324.26      341.29     15.27 o 
 -13   3  23       35.89       40.97      9.37 o 
 -12   3  23       23.18        8.91     11.11 o 
 -11   3  23      128.69      148.27     25.09 o 
 -10   3  23      211.76      209.18     29.21 o 
  -9   3  23       15.64       13.45     14.96 o 
  -8   3  23       15.38       13.08     14.37 o 
  -7   3  23        2.41        6.33      9.97 o 
  -6   3  23       22.66       21.33     11.05 o 
  -5   3  23        0.02       17.65     16.70 o 
  -4   3  23       38.69       67.11     27.61 o 
  -3   3  23        6.87       26.04     28.05 o 
  -2   3  23       19.92       54.12     13.07 o 
  -1   3  23       21.05       46.12     12.23 o 
   0   3  23        0.99       42.08     12.99 o 
 -15   4  23       94.27       93.87      9.96 o 
 -14   4  23       41.72       24.62      7.14 o 
 -13   4  23      131.54      127.49     14.13 o 
 -12   4  23       24.96       30.54     16.45 o 
 -11   4  23       16.77       35.61     15.86 o 
 -10   4  23       54.27       63.09     19.10 o 
  -9   4  23      308.47      218.81     29.00 o 
  -8   4  23       19.20       30.32     16.37 o 
  -7   4  23     1286.29     1288.58     63.31 o 
  -6   4  23        1.20      -10.91     10.91 o 
  -5   4  23       75.34      140.82     16.57 o 
  -4   4  23      433.85      502.28     71.90 o 
  -3   4  23        1.13       70.66     21.84 o 
  -2   4  23       11.30       21.00     32.49 o 
  -1   4  23      123.52      135.55     19.42 o 
 -14   5  23       74.52      112.50     17.03 o 
 -13   5  23       74.66       70.14     19.33 o 
 -12   5  23       50.91       54.37     18.21 o 
 -11   5  23      146.09       24.85     10.45 o 
 -10   5  23       68.29       59.27     19.20 o 
  -9   5  23        0.89        3.09     12.84 o 
  -8   5  23        0.01       -2.96     10.32 o 
  -7   5  23      110.99      138.75     23.54 o 
  -6   5  23        0.03        9.99     13.55 o 
  -5   5  23       18.25       55.93     17.20 o 
  -4   5  23        7.45       12.80     13.76 o 
  -3   5  23       51.21      135.95     27.27 o 
  -2   5  23       17.13       46.63     59.10 o 
  -1   5  23        2.36       54.51     45.01 o 
 -13   6  23       14.50       -0.44      5.57 o 
 -12   6  23       15.25        3.46     11.67 o 
 -11   6  23       12.88       -2.27     12.39 o 
  -9   6  23       15.29       14.27     13.17 o 
  -8   6  23      205.05      211.23     30.65 o 
  -7   6  23      146.25      207.57     30.64 o 
  -6   6  23        4.27        7.86     12.72 o 
  -5   6  23      106.25      106.09     23.64 o 
  -4   6  23      207.90      229.63     32.88 o 
  -3   6  23       30.35        9.57     16.94 o 
 -10   7  23      161.68      245.07     26.79 o 
  -9   7  23       27.86      -11.85     11.85 o 
  -8   7  23        0.02       16.98     13.52 o 
  -7   7  23        9.23       38.39     16.53 o 
  -6   7  23       16.24       30.33     19.75 o 
  -5   7  23       14.80       27.51     17.75 o 
 -16   0  24        0.27       -1.78      9.14 o 
 -15   0  24     1212.05     1272.54     48.69 o 
 -14   0  24       15.39       10.56     10.09 o 
 -13   0  24      335.37      321.27     18.61 o 
 -12   0  24        5.64       10.91     13.43 o 
 -11   0  24       56.37       48.98     17.26 o 
 -10   0  24      269.68      282.71     28.46 o 
  -9   0  24      164.68      158.58     25.34 o 
  -8   0  24       35.85       35.31     15.88 o 
  -7   0  24      143.52      152.32     25.97 o 
  -6   0  24      193.99      243.50     31.68 o 
  -5   0  24       36.31       28.02     17.76 o 
  -4   0  24      184.52      202.96     29.17 o 
  -3   0  24       86.86      120.23     23.46 o 
  -2   0  24       30.38       51.00     17.50 o 
  -1   0  24      203.29      293.49     29.02 o 
   0   0  24       47.99       66.92     14.77 o 
 -16   1  24       61.27       83.67     11.14 o 
 -15   1  24      107.05      100.85     15.38 o 
 -14   1  24       16.44       21.06      8.59 o 
 -13   1  24       34.75       37.08     10.66 o 
 -12   1  24      348.50      372.25     32.37 o 
 -11   1  24       31.65       24.12     10.61 o 
 -10   1  24      173.09      167.83     18.12 o 
  -9   1  24       49.10       63.96     13.33 o 
  -8   1  24        0.70       -9.35      9.35 o 
  -7   1  24       45.26       30.26     11.62 o 
  -6   1  24        7.83        2.45     10.05 o 
  -5   1  24       71.78       86.20     15.82 o 
  -4   1  24        1.21        3.39     10.88 o 
  -3   1  24       44.44       72.27     14.27 o 
  -2   1  24      115.62      124.96     51.29 o 
  -1   1  24       39.69       99.34     15.16 o 
 -16   2  24        0.23        1.40     11.49 o 
 -15   2  24      106.00       97.00     15.69 o 
 -14   2  24        0.63       -5.00      5.76 o 
 -13   2  24        0.01       -5.34      7.09 o 
 -12   2  24        0.01       -7.73     11.05 o 
 -11   2  24       49.80       34.39     16.18 o 
 -10   2  24        7.42       15.68     13.11 o 
  -9   2  24        1.31        3.36      9.05 o 
  -8   2  24        0.14        4.91      9.25 o 
  -7   2  24        3.61       -1.52      9.15 o 
  -6   2  24       10.41       18.79     13.47 o 
  -5   2  24        6.67       18.83     10.68 o 
  -4   2  24       16.02       26.55     32.35 o 
  -3   2  24       24.74       68.16     22.85 o 
  -2   2  24        9.56       62.46     13.05 o 
  -1   2  24        1.25       25.82     30.74 o 
 -15   3  24        7.99        5.56      6.22 o 
 -14   3  24       45.98       64.54      9.62 o 
 -13   3  24       67.85       84.32     20.50 o 
 -12   3  24      321.40      309.19     30.98 o 
 -11   3  24       63.59       85.99     20.04 o 
 -10   3  24       71.84       68.29     20.01 o 
  -9   3  24       26.50       16.17     15.71 o 
  -8   3  24      242.95      253.19     33.05 o 
  -7   3  24       12.07       12.99      9.62 o 
  -6   3  24       94.50       80.50     14.95 o 
  -5   3  24       69.58       81.49     14.75 o 
  -4   3  24       30.67       62.56     33.21 o 
  -3   3  24        1.53       49.75     43.98 o 
  -2   3  24        7.47       22.30     32.13 o 
  -1   3  24       67.91      107.07     16.87 o 
 -14   4  24       22.76       18.88     14.10 o 
 -13   4  24        1.74       12.40     12.72 o 
 -12   4  24       16.01       17.05     13.76 o 
 -11   4  24        1.51        6.74     12.84 o 
 -10   4  24      150.91      134.91     25.00 o 
  -9   4  24       80.42       63.98     16.68 o 
  -8   4  24      123.61      154.69     27.29 o 
  -7   4  24       38.66       35.40     17.92 o 
  -6   4  24       59.79       39.07     16.77 o 
  -5   4  24       21.86       69.94     22.73 o 
  -4   4  24       22.53       71.03     47.27 o 
  -3   4  24        1.40       44.99     47.04 o 
  -2   4  24       12.62       52.06     31.92 o 
 -13   5  24       28.67       33.49     14.79 o 
 -12   5  24       13.61       11.41     13.37 o 
 -11   5  24       43.40        6.23      7.41 o 
 -10   5  24        2.34       10.21     13.16 o 
  -9   5  24      115.08      119.73     24.00 o 
  -8   5  24        0.84       16.28     10.52 o 
  -7   5  24       78.22       85.19     21.46 o 
  -6   5  24        2.80      -10.22     11.34 o 
  -5   5  24       92.54      131.99     24.41 o 
  -4   5  24       43.85       42.06     18.09 o 
  -3   5  24        0.79        6.15     12.32 o 
 -11   6  24        8.64       15.65     12.84 o 
 -10   6  24        0.12       -4.49      8.24 o 
  -9   6  24      140.08       92.13     20.51 o 
  -8   6  24      241.72      266.41     28.07 o 
  -7   6  24       21.75       -0.77     13.79 o 
  -6   6  24        0.03        6.33     11.74 o 
  -5   6  24        0.30        8.45     14.72 o 
 -15   1  25        7.41       10.26      6.47 o 
 -14   1  25       13.86       14.90      8.81 o 
 -13   1  25        1.86       12.64     13.76 o 
 -12   1  25       23.95       39.31     15.92 o 
 -11   1  25       88.86       86.84     14.59 o 
 -10   1  25        3.01        2.82      9.56 o 
  -9   1  25       84.97       91.87     15.25 o 
  -8   1  25       20.88       34.89     11.94 o 
  -7   1  25        5.76       -8.26      8.26 o 
  -6   1  25       37.34       46.40     12.85 o 
  -5   1  25       10.19       11.39     11.52 o 
  -4   1  25       56.02       56.92     13.85 o 
  -3   1  25       44.65       90.73     22.04 o 
  -2   1  25       49.93       62.93     18.07 o 
 -15   2  25      195.77      188.13     18.03 o 
 -14   2  25       43.58       87.56     21.17 o 
 -13   2  25        0.72      -10.12     10.12 o 
 -12   2  25      166.67      183.16     28.36 o 
 -11   2  25        0.14        0.48     12.67 o 
 -10   2  25       18.96       42.15     17.74 o 
  -9   2  25        5.93        6.84      9.59 o 
  -8   2  25       67.72       80.17     14.60 o 
  -7   2  25        8.77        0.39      9.13 o 
  -6   2  25       45.41       36.83     12.25 o 
  -5   2  25       35.98       50.95     13.40 o 
  -4   2  25       11.57       30.90     27.29 o 
  -3   2  25        0.25       21.41     34.99 o 
  -2   2  25        0.25       15.06     15.37 o 
 -14   3  25       52.20       62.23     18.99 o 
 -13   3  25        2.45       10.69     13.23 o 
 -12   3  25       12.86       36.88     15.47 o 
 -11   3  25      186.93      181.77     28.41 o 
 -10   3  25      131.97      141.71     26.04 o 
  -9   3  25        1.97        8.95     14.85 o 
  -8   3  25      167.64      133.98     25.48 o 
  -7   3  25        0.02       -2.62      9.22 o 
  -6   3  25       34.11       29.35     12.02 o 
  -5   3  25        0.22        8.91     16.10 o 
  -4   3  25       44.81      136.15     25.25 o 
  -3   3  25       11.15       43.39     41.31 o 
 -13   4  25       36.17       33.04     16.17 o 
 -12   4  25      136.72      121.40     24.44 o 
 -11   4  25       46.80       59.02     18.70 o 
 -10   4  25       28.65       25.51     16.08 o 
  -9   4  25       20.54       -3.82     10.42 o 
  -8   4  25        5.69       15.85     15.11 o 
  -7   4  25       25.92       10.98     15.07 o 
  -6   4  25      186.34      207.67     30.46 o 
  -4   4  25       48.36        6.94     12.68 o 
 -10   5  25       26.77       42.86     16.79 o 
  -9   5  25       22.51       32.90     15.99 o 
  -8   5  25       26.00       19.54     12.62 o 
  -7   5  25       54.44       70.47     20.32 o 
  -6   5  25        4.54       13.00     12.75 o 
 -13   0  26       17.63       13.41     13.87 o 
 -12   0  26        2.64       -3.49     12.30 o 
 -11   0  26      275.69      271.98     29.47 o 
 -10   0  26        2.79        7.71     13.52 o 
  -9   0  26      159.58      138.23     25.60 o 
  -8   0  26       71.94       60.24     19.94 o 
  -7   0  26       47.29       43.93     18.96 o 
  -6   0  26        5.30        6.36     13.60 o 
  -5   0  26       18.55       40.49     18.68 o 
  -4   0  26      110.39      134.96     26.91 o 
 -14   1  26        0.39       -3.93     12.87 o 
 -13   1  26       18.36       21.02     14.12 o 
 -12   1  26       10.79       -3.87     11.78 o 
 -11   1  26        0.02       -2.77      8.77 o 
 -10   1  26       65.84       78.93     14.99 o 
  -9   1  26        1.04       -1.00      9.94 o 
  -8   1  26       21.09       18.51     10.91 o 
  -7   1  26       90.79       81.02     15.50 o 
  -6   1  26       72.91       95.27     15.97 o 
  -5   1  26        7.85       -3.16      9.08 o 
  -4   1  26        0.18       12.54     30.18 o 
 -13   2  26       59.02       64.95     20.03 o 
 -12   2  26      268.65      334.99     32.36 o 
 -11   2  26       13.42       12.99     15.22 o 
 -10   2  26        9.10       34.00     16.23 o 
  -9   2  26        0.14       -0.78      9.90 o 
  -8   2  26       64.76       67.18     14.47 o 
  -7   2  26      108.09      135.26     18.54 o 
  -6   2  26        0.23       -4.81     16.74 o 
  -5   2  26        0.62        5.26     14.32 o 
 -12   3  26        1.96        7.77     13.34 o 
 -11   3  26       34.19       44.36     17.88 o 
 -10   3  26        0.36       -3.53     12.73 o 
  -9   3  26       59.04       73.54     20.02 o 
  -8   3  26       44.08       38.43     17.16 o 
  -7   3  26      334.51      323.81     32.88 o 
  -6   3  26       80.15       51.51     13.65 o 
 -10   4  26        5.00       21.57     14.60 o 
  -9   4  26       22.07        7.86     12.40 o 
  -8   4  26       11.86        1.33     13.25 o 
 -11   1  27        6.27      -11.87     11.87 o 
 -10   1  27        4.69       14.13     10.90 o 
  -9   1  27       73.30       71.35     14.55 o 
  -8   1  27        4.56        6.34      9.83 o 
  -7   1  27       35.86       19.10     11.46 o 
 -10   2  27       17.56       21.29     15.55 o 
  -9   2  27        2.31       13.21     14.74 o 
  -8   2  27       48.89       68.04     20.74 o 
                                                 
